# Supplementary material for: High-Level MYCN-Amplified RB1-Proficient Retinoblastoma Tumors Retain Distinct Molecular Signatures
Source: Ophthalmol Sci. 2022 Jun 20;2(3):100188. doi: 10.1016/j.xops.2022.100188 (PMC9559112; doi:10.1016/j.xops.2022.100188)
Supplement: Supplementary Files [file mmc2.xlsx]

## Sheet: File.1
Sample	Rb1 CallTumor	Rb1_LOH	High-level MYCN amplification	WES (CopyNumber analysis)	Microarray data (Expression analysis)	Methyl-Array (Methylation analysis)
t11	+/+	û	YES	ü	ü	ü
t14	+/+	û	YES	ü	ü	ü
t21	-/-	ü	YES	ü	ü	û
t7	+/-	û	YES	ü	ü	ü
t72	+/+	û	YES	ü	ü	ü
t17	-/-	û	NO	ü	ü	û
t1	-/-	û	NO	ü	ü	û
t10	-/-	û	NO	ü	ü	û
t12	-/-	û	NO	ü	ü	ü
t13	-/-	ü	NO	ü	ü	û
t16	+/-	û	NO	ü	ü	û
t18	-/-	ü	NO	ü	ü	ü
t19	-/-	ü	NO	ü	ü	ü
t2	+/+	û	NO	ü	ü	ü
t20	-/-	ü	NO	ü	ü	ü
t22	-/-	û	NO	ü	ü	û
t25	+/-	û	NO	ü	ü	û
t26	-/-	ü	NO	ü	ü	û
t27	-/-	ü	NO	ü	ü	û
t29	-/-	û	NO	ü	ü	û
t3	-/-	ü	NO	ü	ü	û
t30	+/+	û	NO	ü	ü	û
t31	-/-	û	NO	ü	ü	û
t34	-/-	û	NO	ü	ü	û
t35	-/-	û	NO	ü	ü	û
t36	-/-	û	NO	ü	ü	û
t39	-/-	ü	NO	ü	ü	ü
t4	-/-	ü	NO	ü	ü	û
t40	-/-	û	NO	ü	ü	û
t41	-/-	û	NO	ü	ü	ü
t42	+/-	û	NO	ü	ü	ü
t44	+/+	û	NO	ü	ü	û
t46	-/-	û	NO	ü	ü	û
t47	-/-	û	NO	ü	ü	û
t48	-/-	û	NO	ü	ü	û
t50	-/-	û	NO	ü	ü	û
t54	-/-	û	NO	ü	ü	û
t60	-/-	ü	NO	ü	ü	û
t61	-/-	û	NO	ü	ü	û
t62	-/-	û	NO	ü	ü	ü
t63	-/-	û	NO	ü	ü	û
t65	+/+	û	NO	ü	ü	û
t68	-/-	û	NO	ü	ü	û
t69	-/-	û	NO	ü	ü	ü
t70	-/-	û	NO	ü	ü	û
t71	-/-	û	NO	ü	ü	û
t8	-/-	ü	NO	ü	ü	ü

## Sheet: File.2
Gene	logFC	AveExpr	t	P.Value	adj.P.Val	B
DDX1	3.02503	10.0004	-16.1597	5.24e-21	1.18e-16	36.415
LOC105379362	2.32732	2.99265	-14.7585	1.97e-19	2.21e-15	33.1382
TSTD1	-3.53729	7.47551	13.1884	1.51e-17	1.13e-13	29.1547
CCND2	2.35337	3.6667	-12.9772	2.77e-17	1.56e-13	28.5926
NBAS	3.32936	4.88714	-11.9479	5.78e-16	2.6e-12	25.7613
GPR137C	-2.39633	6.34805	11.5726	1.81e-15	5.85e-12	24.6907
MYCNOS	3.40173	3.3652	-11.5704	1.82e-15	5.85e-12	24.6846
RPRM	3.24632	3.5384	-10.1463	1.64e-13	4.6e-10	20.4378
ENOX1	2.41139	3.90729	-9.7484	6.02e-13	1.5e-09	19.2007
EFNA2	-1.0463	4.05818	9.58589	1.03e-12	2.32e-09	18.6894
LOC105378730	1.4009	3.07571	-9.42104	1.78e-12	3.61e-09	18.1673
CDKN2C	-2.43434	8.17366	9.39746	1.93e-12	3.61e-09	18.0923
ZFYVE16	-1.24753	5.85535	9.31445	2.54e-12	4.4e-09	17.8279
NEDD4	-2.24568	6.71937	9.21585	3.54e-12	5.51e-09	17.5126
RALGPS2	-1.50582	7.04867	9.20474	3.67e-12	5.51e-09	17.477
FAM161A	-1.9992	8.32685	9.13635	4.62e-12	6.5e-09	17.2576
LTA4H	1.28724	8.17409	-9.07353	5.71e-12	7.56e-09	17.0555
CMPK2	-3.11119	6.17894	9.02663	6.69e-12	7.97e-09	16.9044
SMYD4	-1.54748	6.3128	9.02482	6.74e-12	7.97e-09	16.8985
TKT	1.57979	6.40724	-9.00946	7.09e-12	7.97e-09	16.849
HBQ1	1.65773	2.79404	-8.98039	7.83e-12	8.38e-09	16.7551
SLC13A3	0.827688	2.94617	-8.85442	1.2e-11	1.23e-08	16.3471
ITPR1	0.887562	3.09064	-8.83347	1.29e-11	1.26e-08	16.2791
WEE1	-1.26693	8.34393	8.76364	1.63e-11	1.53e-08	16.0521
SHROOM1	-0.957365	4.66611	8.75028	1.71e-11	1.54e-08	16.0086
DCAF4	1.0656	3.74293	-8.70561	1.99e-11	1.72e-08	15.8629
NUCB2	-1.23603	8.60536	8.57315	3.13e-11	2.45e-08	15.4299
DPH5	1.28738	5.75613	-8.56756	3.19e-11	2.45e-08	15.4116
C2CD3	-0.643282	4.85087	8.56458	3.22e-11	2.45e-08	15.4018
CRB1	-1.69705	7.29224	8.56028	3.27e-11	2.45e-08	15.3878
ASRGL1	-1.13322	8.69017	8.41856	5.32e-11	3.79e-08	14.9223
KDELC2	-2.25423	7.28214	8.41393	5.4e-11	3.79e-08	14.907
MFNG	1.60517	2.96743	-8.29974	8e-11	5.45e-08	14.5305
FAM195A /// LOC100287175	1.64918	3.5091	-8.2792	8.59e-11	5.68e-08	14.4626
MAB21L2	2.93135	3.0233	-8.25277	9.41e-11	6.03e-08	14.3752
WDR12	1.10653	4.7296	-8.24528	9.66e-11	6.03e-08	14.3504
SYNE2	-0.947357	5.38484	8.23644	9.96e-11	6.05e-08	14.3212
KATNAL1	-1.21921	6.11465	8.21743	1.06e-10	6.29e-08	14.2582
UTP14A /// UTP14C	1.12421	5.43442	-8.20809	1.1e-10	6.33e-08	14.2273
UTP14A	0.818895	3.92411	-8.18791	1.18e-10	6.62e-08	14.1605
INPPL1	-1.39624	5.65286	8.15572	1.32e-10	7.22e-08	14.0538
SNHG16	2.09577	7.44587	-8.11571	1.51e-10	8.09e-08	13.921
PHB2	0.950466	9.39667	-8.05933	1.84e-10	9.61e-08	13.7337
TAF4B	1.62498	4.42846	-8.04204	1.95e-10	9.8e-08	13.6762
NCAM1	-0.887602	5.4075	8.04058	1.96e-10	9.8e-08	13.6713
ADD3	-1.24595	8.92493	8.02385	2.08e-10	1.02e-07	13.6156
EIF2A	0.887396	8.82707	-8.01038	2.18e-10	1.04e-07	13.5708
DSN1	-1.19021	7.12304	7.94913	2.69e-10	1.26e-07	13.3667
MAX	1.01334	4.89019	-7.92204	2.96e-10	1.36e-07	13.2764
PVT1	0.758552	3.20902	-7.91381	3.05e-10	1.37e-07	13.249
ADAP1	1.03155	3.16494	-7.8639	3.62e-10	1.58e-07	13.0823
MYCN	1.04829	4.22801	-7.86075	3.66e-10	1.58e-07	13.0718
DUS1L	0.965013	6.26426	-7.84973	3.81e-10	1.61e-07	13.035
NCBP2-AS2	1.15166	8.0594	-7.8123	4.34e-10	1.81e-07	12.9098
GABRA5	1.20683	2.51493	-7.76402	5.13e-10	2.06e-07	12.7483
NOB1	1.84117	6.11373	-7.76337	5.14e-10	2.06e-07	12.7461
PAQR8	-1.7976	5.34205	7.69158	6.61e-10	2.61e-07	12.5055
C11orf80	-1.59564	6.03479	7.60017	9.1e-10	3.44e-07	12.1988
MNS1	-1.95841	6.87935	7.59926	9.13e-10	3.44e-07	12.1957
RSL1D1	1.25253	6.78291	-7.59784	9.17e-10	3.44e-07	12.191
GKAP1	-1.11733	7.56257	7.58376	9.63e-10	3.55e-07	12.1436
KDM6B	1.02568	4.25143	-7.55618	1.06e-09	3.85e-07	12.0509
EXOSC7	1.07678	5.92477	-7.53874	1.13e-09	4.02e-07	11.9923
GPD2	-1.00258	5.61285	7.46652	1.45e-09	5.1e-07	11.7493
AHSA1	0.951568	7.80485	-7.41553	1.74e-09	5.94e-07	11.5775
HAS1	1.01303	2.70349	-7.41086	1.77e-09	5.94e-07	11.5618
TOP1MT	1.02779	3.14529	-7.40986	1.77e-09	5.94e-07	11.5584
ADAT2	0.724325	3.03513	-7.39793	1.85e-09	6.11e-07	11.5182
IPO4	1.2073	4.44686	-7.38626	1.92e-09	6.27e-07	11.4789
TCEAL2	-3.27785	8.45564	7.36639	2.06e-09	6.63e-07	11.4119
NAT10	1.10426	5.58414	-7.32763	2.36e-09	7.49e-07	11.2812
MEF2A	-0.769057	5.86542	7.30556	2.56e-09	7.98e-07	11.2066
NOP2	1.09235	6.22079	-7.30072	2.6e-09	8e-07	11.1903
MIS12	-1.04752	7.75752	7.29709	2.63e-09	8e-07	11.1781
EED	-1.37334	6.71933	7.29308	2.67e-09	8e-07	11.1645
ZNF330	0.954861	6.30958	-7.26481	2.95e-09	8.7e-07	11.0691
SLC1A4	-1.77955	6.79457	7.26141	2.98e-09	8.7e-07	11.0576
TRAP1	0.83831	4.8033	-7.258	3.02e-09	8.7e-07	11.0461
TUFT1	-1.52984	6.14604	7.23713	3.25e-09	9.25e-07	10.9756
RBM4B	-0.828614	7.43169	7.22928	3.34e-09	9.39e-07	10.9491
NOLC1	1.22047	6.73079	-7.19977	3.71e-09	1.03e-06	10.8493
PDCD11	1.01864	5.86672	-7.19449	3.78e-09	1.03e-06	10.8315
DCK	-1.16376	8.71072	7.18681	3.88e-09	1.05e-06	10.8056
USP1	-1.13501	9.47366	7.14419	4.51e-09	1.2e-06	10.6614
RRS1	1.21472	6.42725	-7.14169	4.55e-09	1.2e-06	10.653
PYCR1	1.51599	4.50278	-7.10823	5.11e-09	1.34e-06	10.5398
DERL2	-1.04572	7.37299	7.07332	5.78e-09	1.49e-06	10.4217
HECTD2	-0.790097	4.65158	7.04786	6.33e-09	1.62e-06	10.3355
CPXM1	-2.93905	6.45614	7.02221	6.92e-09	1.75e-06	10.2487
ATOH8	0.828813	3.13325	-7.01645	7.07e-09	1.76e-06	10.2292
KRR1	-0.802705	5.80046	7.01481	7.11e-09	1.76e-06	10.2237
LINC01021	1.84017	2.38311	-7.00211	7.43e-09	1.82e-06	10.1807
DESI1	1.04174	4.75317	-6.9991	7.51e-09	1.82e-06	10.1704
NIFK	0.768514	6.23245	-6.9808	8.01e-09	1.92e-06	10.1085
DDN	0.961365	2.85529	-6.97295	8.24e-09	1.95e-06	10.0819
GNPDA1	1.22598	7.20483	-6.96005	8.62e-09	2e-06	10.0382
STRIP2	-1.88919	5.57217	6.95959	8.63e-09	2e-06	10.0366
KAT2B	-1.35792	8.7093	6.94461	9.1e-09	2.09e-06	9.98589
RGS3	-0.768689	4.57662	6.92478	9.76e-09	2.22e-06	9.9187
FOXL2	2.05462	3.31372	-6.91168	1.02e-08	2.28e-06	9.87432
EARS2	0.649802	3.87615	-6.91163	1.02e-08	2.28e-06	9.87417
CCDC74A /// CCDC74B	-2.41957	7.54244	6.88199	1.13e-08	2.49e-06	9.77373
ELF2	-0.845926	6.8953	6.87816	1.15e-08	2.49e-06	9.76076
BARD1	-1.89973	7.16456	6.87508	1.16e-08	2.49e-06	9.75031
PSEN2	0.900627	3.14403	-6.8749	1.16e-08	2.49e-06	9.74968
PVRL3	-1.66108	5.54239	6.83557	1.34e-08	2.83e-06	9.6164
NPM3	2.17504	4.46883	-6.82796	1.37e-08	2.87e-06	9.59062
NCBP2	0.956602	7.6237	-6.82627	1.38e-08	2.87e-06	9.58487
BCAT1	3.2518	4.45	-6.8183	1.42e-08	2.93e-06	9.55785
GALNT14	1.48246	3.44557	-6.81555	1.43e-08	2.93e-06	9.54854
GAL	1.03555	2.83467	-6.80649	1.48e-08	3e-06	9.51783
DNAJC1	-0.927324	6.32594	6.79527	1.54e-08	3.09e-06	9.47979
CHCHD6	1.40592	5.56011	-6.77668	1.65e-08	3.27e-06	9.41676
SNTG2	0.874136	2.81595	-6.773	1.67e-08	3.29e-06	9.40431
YDJC	1.24825	3.78823	-6.765	1.71e-08	3.35e-06	9.37716
MRPL3	0.78373	9.64767	-6.75353	1.79e-08	3.46e-06	9.33828
MDH2	0.976776	7.67627	-6.7507	1.8e-08	3.46e-06	9.32869
H2AFV	-0.946239	9.31477	6.74616	1.83e-08	3.48e-06	9.31329
LINC00839	0.832105	3.25796	-6.74488	1.84e-08	3.48e-06	9.30897
TMEM107	-1.46711	6.60779	6.73296	1.92e-08	3.6e-06	9.26855
RPL10L	0.856947	3.29526	-6.72297	1.99e-08	3.69e-06	9.23467
DPY19L2P2	-1.57782	8.07324	6.70928	2.09e-08	3.84e-06	9.18826
C10orf2	1.2919	4.96767	-6.7003	2.15e-08	3.94e-06	9.15781
SYTL4	-1.93276	4.79094	6.68914	2.24e-08	4.03e-06	9.11996
UQCRH	0.548644	11.2069	-6.68785	2.25e-08	4.03e-06	9.1156
HACE1	-1.01984	7.9091	6.6869	2.26e-08	4.03e-06	9.11238
RBL1	-0.819488	3.71574	6.67934	2.32e-08	4.1e-06	9.08676
TJP2	-1.09705	4.6064	6.67398	2.36e-08	4.14e-06	9.06859
KANK2	-0.80437	3.94344	6.67028	2.39e-08	4.14e-06	9.05602
RGS17	-2.14876	6.13212	6.67006	2.4e-08	4.14e-06	9.05527
WDR75	0.782103	7.14902	-6.66432	2.45e-08	4.2e-06	9.03582
LRRC8D	1.34772	7.14242	-6.65898	2.49e-08	4.24e-06	9.0177
SRM	1.31086	6.81673	-6.63279	2.73e-08	4.62e-06	8.92891
TCF19	-3.49198	7.34409	6.61844	2.87e-08	4.8e-06	8.88024
MRTO4	0.935588	5.86459	-6.61773	2.88e-08	4.8e-06	8.87783
SERTAD4-AS1	-1.33308	4.99759	6.59871	3.08e-08	5.09e-06	8.81337
ZDHHC9	1.25678	4.36473	-6.59181	3.16e-08	5.18e-06	8.78995
DFNA5	-2.5064	5.6878	6.58218	3.27e-08	5.32e-06	8.75731
TIMMDC1	1.04941	7.83974	-6.57075	3.4e-08	5.5e-06	8.71855
SP5	-2.30017	4.85978	6.55941	3.54e-08	5.68e-06	8.68011
FAM13B	-0.984516	8.0469	6.55218	3.63e-08	5.76e-06	8.6556
RPL23	0.83728	7.41938	-6.55177	3.64e-08	5.76e-06	8.65422
MORC4	-2.00599	5.1553	6.54308	3.75e-08	5.9e-06	8.62474
NRG2	0.90966	2.90615	-6.53877	3.81e-08	5.94e-06	8.61014
DDX24	0.660419	7.92239	-6.53392	3.87e-08	6e-06	8.59369
APRT	1.27635	4.71242	-6.53044	3.92e-08	6e-06	8.58191
MPPED2	-2.65189	8.76393	6.53005	3.93e-08	6e-06	8.58058
NRM	-2.11316	7.55967	6.52528	3.99e-08	6.06e-06	8.56442
DDX21	1.09614	8.39891	-6.51276	4.17e-08	6.28e-06	8.52198
ALG3	1.28746	4.48993	-6.51146	4.19e-08	6.28e-06	8.51756
STRN	-0.762398	4.98062	6.50515	4.29e-08	6.38e-06	8.49616
TMEM237	-0.846296	7.70174	6.49613	4.43e-08	6.54e-06	8.46561
CCP110	-1.41608	7.14463	6.49258	4.48e-08	6.58e-06	8.45357
STOX1	-1.28738	5.35579	6.4878	4.56e-08	6.65e-06	8.43738
PDZD4	-1.29648	5.48795	6.47428	4.78e-08	6.93e-06	8.39153
FUZ	-1.46694	5.89275	6.46686	4.91e-08	7.04e-06	8.36638
FAM111B	-2.79079	6.72669	6.46505	4.94e-08	7.04e-06	8.36025
GXYLT1	-1.03887	5.99739	6.4644	4.95e-08	7.04e-06	8.35805
SFI1	-1.23822	5.74213	6.43	5.59e-08	7.86e-06	8.24148
ANKRD49	-0.952995	7.36434	6.42979	5.59e-08	7.86e-06	8.24078
PUS1	1.02218	4.63035	-6.42694	5.65e-08	7.89e-06	8.23112
MRPS23	1.18744	8.49376	-6.39632	6.29e-08	8.7e-06	8.12739
HHAT	-1.28753	5.1105	6.39563	6.31e-08	8.7e-06	8.12502
CLIP1	-0.63298	4.86522	6.38634	6.52e-08	8.93e-06	8.09356
ZNF385B	-3.13484	6.3525	6.37545	6.77e-08	9.23e-06	8.05669
ULK2	-0.922303	5.80076	6.36859	6.94e-08	9.33e-06	8.03345
NIPSNAP1	0.968817	7.61047	-6.3663	6.99e-08	9.33e-06	8.0257
CASP3	-0.771654	6.94361	6.36553	7.01e-08	9.33e-06	8.02308
TPK1	3.05071	4.13771	-6.36534	7.02e-08	9.33e-06	8.02242
WDR76	-1.69488	6.88121	6.36117	7.12e-08	9.42e-06	8.0083
CASC10	0.743944	3.01541	-6.35302	7.33e-08	9.63e-06	7.98071
EXOSC4	0.897339	5.2313	-6.35164	7.37e-08	9.63e-06	7.97603
PSIP1	-0.888293	8.33844	6.34856	7.45e-08	9.67e-06	7.9656
SPPL2A	-0.884717	6.30271	6.34696	7.49e-08	9.67e-06	7.96018
CAMKV	2.58923	5.16144	-6.32786	8.01e-08	1.03e-05	7.89553
GTPBP4	0.828046	6.60166	-6.32097	8.21e-08	1.05e-05	7.87218
VRK2	-1.37035	6.05051	6.31556	8.36e-08	1.06e-05	7.85386
LOC105374030	0.946037	5.73247	-6.3057	8.66e-08	1.09e-05	7.8205
PPAN	1.04452	5.09829	-6.30159	8.79e-08	1.1e-05	7.80656
NME1-NME2 /// NME2	1.00527	10.0875	-6.29881	8.87e-08	1.11e-05	7.79715
FGFR1OP	-0.738689	5.77836	6.29477	9e-08	1.12e-05	7.78347
SDAD1	0.850571	5.96663	-6.29204	9.09e-08	1.12e-05	7.77424
ZBTB8A	-0.991432	7.73714	6.28836	9.21e-08	1.13e-05	7.76179
ACTR3B	0.96697	5.10482	-6.28107	9.44e-08	1.15e-05	7.73711
OTUD1	-0.958609	5.04843	6.27792	9.55e-08	1.16e-05	7.72647
TATDN1	1.08394	7.0451	-6.27727	9.57e-08	1.16e-05	7.72427
FAM84A /// LOC653602	1.91348	2.95225	-6.26768	9.9e-08	1.19e-05	7.6918
MSH5 /// MSH5-SAPCD1	-2.08441	6.84868	6.25989	1.02e-07	1.22e-05	7.66546
CREBZF	-0.530497	5.40029	6.25836	1.02e-07	1.22e-05	7.66026
KMT2A	-0.646908	6.06339	6.25118	1.05e-07	1.24e-05	7.63599
DLGAP1	0.787179	2.62873	-6.2491	1.06e-07	1.24e-05	7.62894
WDR3	0.857965	4.99843	-6.24265	1.08e-07	1.26e-05	7.60713
PRKD3	-1.22716	5.86571	6.24184	1.08e-07	1.26e-05	7.60438
YEATS2	0.67494	5.09471	-6.22923	1.13e-07	1.31e-05	7.56172
RAB9B	-1.84188	5.59895	6.21331	1.2e-07	1.38e-05	7.50788
SIX4	0.958549	2.70192	-6.2099	1.21e-07	1.39e-05	7.49635
FER	-0.776915	6.15107	6.20897	1.22e-07	1.39e-05	7.4932
SLC18B1	2.44534	3.62236	-6.20301	1.24e-07	1.41e-05	7.47303
SMC6	2.18482	7.02877	-6.18305	1.33e-07	1.51e-05	7.40554
PRR7	0.988244	3.3012	-6.16562	1.42e-07	1.59e-05	7.34664
DDOST	0.769974	8.51961	-6.16461	1.42e-07	1.59e-05	7.34321
KCNJ8	1.33745	3.00404	-6.15526	1.47e-07	1.64e-05	7.31161
LOC105376575 /// NUCB2	-1.39519	5.9298	6.15067	1.49e-07	1.65e-05	7.29612
SSR4	0.896945	8.64761	-6.12695	1.62e-07	1.79e-05	7.21599
C14orf2	0.858358	9.51674	-6.12513	1.64e-07	1.79e-05	7.20983
DBN1	1.03127	4.44288	-6.11479	1.7e-07	1.85e-05	7.17489
E2F8	-3.02327	6.30467	6.11028	1.72e-07	1.87e-05	7.15965
TMEM248	0.658666	6.93733	-6.1093	1.73e-07	1.87e-05	7.15635
ALMS1	-0.90487	7.85783	6.10552	1.75e-07	1.88e-05	7.14359
NHP2P2	1.00889	7.26885	-6.10314	1.77e-07	1.89e-05	7.13554
ILK	-0.966939	6.29762	6.09948	1.79e-07	1.9e-05	7.12319
MYBL1	-1.16229	5.72305	6.09874	1.79e-07	1.9e-05	7.1207
EIF4G1	0.931395	6.62157	-6.09443	1.82e-07	1.92e-05	7.10615
JADE1	-0.865423	8.17563	6.08452	1.89e-07	1.98e-05	7.07267
LRRC37B	-0.787408	7.56829	6.08395	1.89e-07	1.98e-05	7.07076
C12orf75	-2.22279	6.50682	6.07998	1.92e-07	1.99e-05	7.05738
FKBP4	0.68882	4.68541	-6.07509	1.95e-07	2.01e-05	7.04085
HYI	-1.40223	5.48129	6.0745	1.95e-07	2.01e-05	7.03887
SUPV3L1	0.683014	7.06876	-6.06501	2.02e-07	2.07e-05	7.00682
NOP16	0.971848	4.2554	-6.064	2.03e-07	2.07e-05	7.00343
EPHA8	1.36409	4.51494	-6.06182	2.04e-07	2.08e-05	6.99608
SLC25A38	0.954627	6.12151	-6.05719	2.08e-07	2.1e-05	6.98046
METTL8	0.924223	4.42987	-6.05398	2.1e-07	2.12e-05	6.9696
DEXI	0.889658	4.63174	-6.05191	2.11e-07	2.12e-05	6.96263
KLRG2	1.26973	2.89548	-6.04519	2.17e-07	2.16e-05	6.93994
DDAH2	-1.93771	7.20322	6.04118	2.2e-07	2.18e-05	6.92641
NAGA	-1.00908	5.49692	6.04008	2.2e-07	2.18e-05	6.92272
NIP7	1.26575	4.51439	-6.03814	2.22e-07	2.18e-05	6.91617
ARHGEF40	-1.00319	4.38324	6.03787	2.22e-07	2.18e-05	6.91525
ZNF296	0.886325	2.99362	-6.03308	2.26e-07	2.2e-05	6.89912
HYLS1	-2.06332	6.30925	6.03291	2.26e-07	2.2e-05	6.89854
STEAP3	1.35588	3.11764	-6.02839	2.3e-07	2.23e-05	6.88329
MMS19	0.779274	6.63058	-6.02594	2.32e-07	2.23e-05	6.87503
PLD6	0.923011	4.48898	-6.02487	2.33e-07	2.23e-05	6.87143
PPP4R1	-0.765192	7.71325	6.02373	2.34e-07	2.23e-05	6.86756
LOC283278 /// PLEKHA7	-1.56846	7.01234	6.02215	2.35e-07	2.24e-05	6.86225
DIMT1	0.94122	5.16793	-6.0207	2.36e-07	2.24e-05	6.85734
CLDN19	0.501948	2.9482	-6.01924	2.37e-07	2.24e-05	6.85244
PSME3	0.785114	4.92471	-6.00815	2.47e-07	2.32e-05	6.81503
NIPA1	-0.77066	4.5504	5.99919	2.55e-07	2.38e-05	6.78483
KLF12	-0.758518	5.0871	5.99681	2.57e-07	2.39e-05	6.77679
EFHD1	-2.20523	5.66155	5.99556	2.58e-07	2.39e-05	6.7726
ITPK1	0.460543	4.1475	-5.99375	2.59e-07	2.39e-05	6.7665
NMU	-3.89553	8.00348	5.99374	2.59e-07	2.39e-05	6.76646
NUDT16	0.707378	3.83819	-5.98075	2.72e-07	2.49e-05	6.72267
GOLGA2P5	-1.31585	4.69953	5.96648	2.85e-07	2.61e-05	6.6746
PRIMA1	-1.56047	5.83686	5.9646	2.87e-07	2.62e-05	6.66828
CIT	-1.29392	5.17718	5.95545	2.97e-07	2.69e-05	6.63742
MTA1	0.611338	5.40619	-5.94888	3.04e-07	2.74e-05	6.61532
WDR34	-1.64625	8.21415	5.94584	3.07e-07	2.76e-05	6.60507
SMC5	-0.849969	6.04727	5.93237	3.22e-07	2.88e-05	6.55972
ESF1	0.832483	6.50322	-5.93003	3.24e-07	2.89e-05	6.55183
APOLD1	-1.94921	7.46936	5.92878	3.26e-07	2.89e-05	6.54762
YPEL1	-1.42857	5.95965	5.92176	3.34e-07	2.95e-05	6.52401
NARS	0.715172	9.68835	-5.92113	3.35e-07	2.95e-05	6.52189
EIF4B	1.05882	8.2814	-5.90882	3.49e-07	3.07e-05	6.48044
TRIM68	-1.07906	6.04987	5.90742	3.51e-07	3.07e-05	6.47574
LARP6	-0.736635	4.34333	5.90051	3.6e-07	3.13e-05	6.45249
DCXR	1.73192	5.68485	-5.89654	3.65e-07	3.17e-05	6.43914
IARS	0.564425	10.1654	-5.89283	3.7e-07	3.2e-05	6.42667
KLHL17	0.838568	3.24343	-5.89141	3.71e-07	3.2e-05	6.42188
FAM49A	1.41519	3.11285	-5.88042	3.86e-07	3.31e-05	6.38493
FAM162A	1.14525	6.79258	-5.87634	3.92e-07	3.35e-05	6.37121
PPP1R18	-2.3944	6.76838	5.87397	3.95e-07	3.36e-05	6.36325
RAB27A	-1.44079	4.90868	5.86829	4.03e-07	3.41e-05	6.34415
LOC105369499	-1.33549	5.66179	5.86782	4.03e-07	3.41e-05	6.34255
CNTRL	-1.10729	7.68313	5.86202	4.12e-07	3.46e-05	6.32305
ZNF580	1.03739	5.2323	-5.86094	4.13e-07	3.46e-05	6.31944
RPL12	0.772315	11.4876	-5.86046	4.14e-07	3.46e-05	6.31783
FANCL	-1.06921	9.59705	5.85933	4.16e-07	3.46e-05	6.31403
TSHZ3	-2.52151	6.25379	5.8518	4.27e-07	3.54e-05	6.28871
MARS	0.688191	7.79792	-5.84906	4.31e-07	3.56e-05	6.27951
SSB	0.701059	8.11658	-5.84181	4.42e-07	3.64e-05	6.25516
PMS2P1 /// PMS2P5	1.00119	4.65122	-5.83295	4.56e-07	3.74e-05	6.22539
CBS /// CBSL	1.5233	3.5563	-5.82959	4.61e-07	3.77e-05	6.21409
KIAA1324L	-1.46853	4.84052	5.8246	4.69e-07	3.81e-05	6.19732
EIF3I	0.71611	7.98582	-5.82451	4.69e-07	3.81e-05	6.19703
CCDC86	1.32752	4.90169	-5.82096	4.75e-07	3.84e-05	6.18511
LINC00341 /// SYNE3	-2.46128	6.85502	5.80802	4.97e-07	4e-05	6.14167
TTC7B	1.27661	7.17641	-5.80772	4.98e-07	4e-05	6.14066
GNL2	1.00957	7.34439	-5.78625	5.37e-07	4.29e-05	6.06859
SLC7A5	1.22473	5.8923	-5.78019	5.48e-07	4.37e-05	6.04828
FAM175A	1.20033	4.17607	-5.77799	5.52e-07	4.39e-05	6.04089
CASP8AP2	-1.28044	8.73641	5.77546	5.57e-07	4.41e-05	6.0324
MCCC2	0.61298	3.73431	-5.7742	5.6e-07	4.42e-05	6.02817
LOC105376798 /// ZFP3	-1.19439	6.26017	5.77217	5.64e-07	4.43e-05	6.02137
CGREF1	1.35838	2.95924	-5.76947	5.69e-07	4.46e-05	6.01231
FAM221A	-1.24368	6.63078	5.76531	5.77e-07	4.5e-05	5.99836
WWC3	-1.56957	6.17002	5.76474	5.79e-07	4.5e-05	5.99646
DKC1	0.718353	8.3527	-5.75938	5.9e-07	4.57e-05	5.97846
IMP4	1.0152	6.15766	-5.75308	6.03e-07	4.66e-05	5.95737
ERP29	0.625421	8.91788	-5.75008	6.09e-07	4.69e-05	5.94729
SESN2	0.878623	4.28458	-5.74683	6.16e-07	4.73e-05	5.93639
FAM160A2	-0.641058	5.64092	5.74203	6.26e-07	4.79e-05	5.92031
YRDC	1.16855	5.57035	-5.73958	6.32e-07	4.8e-05	5.91212
HECA	-0.761213	4.31042	5.73901	6.33e-07	4.8e-05	5.91021
RPL7AP10	0.917445	4.86946	-5.73729	6.37e-07	4.8e-05	5.90442
ZC3H15	0.55449	6.44583	-5.73724	6.37e-07	4.8e-05	5.90427
HIRIP3	-0.818238	6.09217	5.73337	6.46e-07	4.85e-05	5.89131
SIX6	-1.13538	9.19387	5.73179	6.49e-07	4.86e-05	5.88599
NBPF10 /// NBPF15 /// NBPF26 /// NBPF8 /// NBPF9	-0.961311	10.4467	5.72808	6.58e-07	4.91e-05	5.87357
CDC42EP3	-1.12132	6.167	5.72706	6.6e-07	4.91e-05	5.87017
RABEPK	0.795425	4.52188	-5.72496	6.65e-07	4.93e-05	5.86313
AK9	-0.771587	3.91905	5.7226	6.7e-07	4.96e-05	5.85521
MRPL12	0.804117	4.93359	-5.7158	6.86e-07	5.06e-05	5.83244
FKBP1A	1.16567	4.6549	-5.71504	6.88e-07	5.06e-05	5.8299
ZDHHC13	-0.926716	5.77936	5.71216	6.95e-07	5.09e-05	5.82027
RELN	3.45628	5.13266	-5.70965	7.01e-07	5.12e-05	5.81185
ACACA	0.990944	5.90187	-5.6962	7.35e-07	5.35e-05	5.76683
NEK7	-1.03576	8.39561	5.69201	7.46e-07	5.41e-05	5.7528
RPL29	0.950803	10.7751	-5.6878	7.57e-07	5.47e-05	5.73872
F2R	1.07525	4.65211	-5.67813	7.83e-07	5.64e-05	5.70635
CKAP4	-1.02068	6.09688	5.67443	7.93e-07	5.7e-05	5.69397
CNNM1	0.786372	2.81796	-5.67157	8.01e-07	5.73e-05	5.68443
CCDC15	-2.40784	6.46362	5.66744	8.13e-07	5.8e-05	5.6706
TMEM106C	-1.54333	8.03175	5.66457	8.21e-07	5.82e-05	5.661
AOC3	0.822445	3.27949	-5.66455	8.21e-07	5.82e-05	5.66095
LYAR	0.884236	6.04456	-5.66324	8.25e-07	5.83e-05	5.65655
TIMM13	0.79336	4.7378	-5.65865	8.38e-07	5.9e-05	5.6412
CCDC109B	-2.59445	6.80793	5.65403	8.52e-07	5.98e-05	5.62577
LOC100288181	0.618744	2.8558	-5.64794	8.7e-07	6.09e-05	5.60541
NMD3	0.942118	7.17967	-5.64466	8.8e-07	6.14e-05	5.59444
SRPRB	1.05376	5.33157	-5.64198	8.88e-07	6.18e-05	5.58549
SERTAD4	-1.54866	6.68994	5.63881	8.98e-07	6.23e-05	5.57491
USP54	-0.812849	6.77178	5.63504	9.1e-07	6.29e-05	5.5623
TESK1	-0.600884	6.44414	5.62508	9.42e-07	6.49e-05	5.52904
LOC100996763 /// LOC102724250 /// NBPF1 /// NBPF10 /// NBPF11 /// NBPF12 /// NBPF14 /// NBPF15 /// NBPF19 /// NBPF20 /// NBPF25P /// NBPF26 /// NBPF8 /// NBPF9	-1.17006	9.46359	5.62217	9.52e-07	6.54e-05	5.51931
CDK6	1.09933	4.27838	-5.62107	9.55e-07	6.55e-05	5.51564
CEP295	-0.763272	6.07712	5.61591	9.72e-07	6.64e-05	5.49842
MRPL45	0.825788	7.40901	-5.60743	1e-06	6.82e-05	5.47011
C12orf73	0.793569	6.70836	-5.59758	1.04e-06	7.03e-05	5.43724
CCNYL2	1.21928	2.82958	-5.59702	1.04e-06	7.03e-05	5.43535
XPOT	0.680779	7.91282	-5.59411	1.05e-06	7.08e-05	5.42564
LOC730101	-1.62463	6.88418	5.58767	1.07e-06	7.22e-05	5.40415
TTLL12	1.26952	6.54182	-5.58513	1.08e-06	7.26e-05	5.39568
PRAF2	0.888017	4.74849	-5.57891	1.11e-06	7.4e-05	5.37495
TUBB4A	0.988193	2.97179	-5.57596	1.12e-06	7.45e-05	5.36512
JAGN1	0.833223	7.47516	-5.5587	1.19e-06	7.87e-05	5.30757
UGP2	-0.996582	7.61808	5.55802	1.19e-06	7.87e-05	5.3053
C8orf33	0.821246	5.29827	-5.55786	1.19e-06	7.87e-05	5.30479
ZNF598	0.623471	4.37625	-5.55251	1.21e-06	7.99e-05	5.28693
GSPT1	0.583854	5.79424	-5.53868	1.27e-06	8.36e-05	5.24087
LINC01098	1.2226	2.34504	-5.53576	1.29e-06	8.42e-05	5.23115
RIMKLB	-0.934386	5.40268	5.53469	1.29e-06	8.43e-05	5.22758
RGS10	1.12403	4.06917	-5.53377	1.29e-06	8.43e-05	5.22452
GCHFR	-1.59935	4.60773	5.53282	1.3e-06	8.43e-05	5.22136
ZNF593	1.31346	4.16657	-5.52904	1.32e-06	8.52e-05	5.20879
CDKN2B	-0.684102	3.60707	5.52104	1.35e-06	8.74e-05	5.18216
ZNF581	1.45815	5.35677	-5.51483	1.38e-06	8.9e-05	5.16147
POLR1B	0.562979	5.31923	-5.50316	1.44e-06	9.24e-05	5.12266
PABPC3	0.712511	11.2389	-5.49812	1.46e-06	9.38e-05	5.1059
WARS	0.992177	6.42541	-5.49619	1.47e-06	9.42e-05	5.09949
MRPL10	0.754721	7.22668	-5.49361	1.49e-06	9.47e-05	5.0909
UQCC2	-1.055	7.1049	5.48953	1.51e-06	9.58e-05	5.07733
THG1L	1.50349	3.81005	-5.4839	1.54e-06	9.74e-05	5.05863
HSPE1	0.803318	9.60264	-5.47953	1.56e-06	9.86e-05	5.04411
CNP	-0.690809	5.73614	5.47695	1.58e-06	9.91e-05	5.03551
ABHD14A-ACY1 /// ACY1	1.0474	4.94934	-5.47657	1.58e-06	9.91e-05	5.03424
AIMP1	0.752812	6.63939	-5.47368	1.59e-06	9.98e-05	5.02466
CAMK1	-0.854896	4.37594	5.4688	1.62e-06	0.000100981	5.00843
KIAA0196	0.885059	5.44143	-5.46873	1.62e-06	0.000100981	5.0082
FAM84A	0.903445	3.27954	-5.46751	1.63e-06	0.000101127	5.00417
PUS7	1.46404	7.27648	-5.46613	1.64e-06	0.000101239	4.99958
PINX1	1.30879	5.17953	-5.4656	1.64e-06	0.000101239	4.99782
MSH5-SAPCD1 /// SAPCD1	-1.61466	6.32735	5.4622	1.66e-06	0.000102161	4.98651
AGO4	-0.569254	5.077	5.46137	1.66e-06	0.000102175	4.98376
SPA17	-1.87501	6.29541	5.45851	1.68e-06	0.000102909	4.97428
WDR77	0.771746	6.06164	-5.45351	1.71e-06	0.000104423	4.95768
BRI3	0.630593	5.44598	-5.44739	1.75e-06	0.000106132	4.93734
TRPV1	-0.826383	5.55662	5.44635	1.75e-06	0.000106132	4.93391
HMGN1	-0.603901	11.276	5.4459	1.76e-06	0.000106132	4.9324
RAB3A	1.03552	4.59583	-5.44521	1.76e-06	0.000106132	4.93011
RBFA	0.840303	4.33085	-5.44494	1.76e-06	0.000106132	4.9292
ZNF782	-0.728811	5.85975	5.4394	1.8e-06	0.000107876	4.91083
LOC101927451	-1.24878	6.55841	5.43868	1.8e-06	0.000107876	4.90846
TRAPPC2L	0.704531	4.57626	-5.4379	1.8e-06	0.000107882	4.90586
SORD	1.46937	4.76262	-5.43543	1.82e-06	0.00010852	4.89767
FBXO43	-2.42518	5.68806	5.42928	1.86e-06	0.000110563	4.87726
ZNF485	1.07468	3.53865	-5.42475	1.89e-06	0.000111852	4.86224
TSPAN32	0.493833	2.79062	-5.42441	1.89e-06	0.000111852	4.8611
GABRA2	0.857088	2.76675	-5.4219	1.91e-06	0.000112533	4.85277
UBR7	-0.812188	8.78876	5.41732	1.94e-06	0.000114031	4.83759
GRHPR	0.6925	7.11797	-5.41651	1.94e-06	0.000114051	4.83492
PLAC8L1	0.771373	2.76742	-5.4141	1.96e-06	0.00011471	4.82691
LRP5L	0.903797	3.4253	-5.41066	1.98e-06	0.000115779	4.81553
SLC7A3	-2.62695	5.78362	5.4079	2e-06	0.00011659	4.80636
ANKHD1-EIF4EBP3 /// EIF4EBP3	0.996198	5.86517	-5.40474	2.02e-06	0.000117381	4.79589
THAP10	-0.859744	6.68789	5.40445	2.03e-06	0.000117381	4.79493
PLBD2	0.756854	4.07226	-5.40201	2.04e-06	0.000118069	4.78687
CRY1	-0.646516	7.87563	5.39943	2.06e-06	0.000118824	4.77831
ANKRD20A11P /// ANKRD20A12P /// LOC100289026 /// LOC101060632 /// LOC101927345 /// LOC102723799 /// LOC105369263 /// LOC105374447 /// LOC105379272	2.54609	3.58397	-5.3965	2.08e-06	0.000119729	4.76859
RARS	0.684427	8.10634	-5.38923	2.14e-06	0.000122464	4.74451
STK32A	0.342661	2.76567	-5.38609	2.16e-06	0.000123482	4.73414
MED19	-0.522368	8.10906	5.3839	2.18e-06	0.000123828	4.72686
LOC105370569	-1.93528	5.37147	5.38382	2.18e-06	0.000123828	4.7266
LOC100996763 /// LOC102724250 /// NBPF1 /// NBPF10 /// NBPF11 /// NBPF12 /// NBPF14 /// NBPF15 /// NBPF19 /// NBPF25P /// NBPF26 /// NBPF8 /// NBPF9	-0.973885	10.4979	5.3823	2.19e-06	0.000124167	4.72156
GATS	-0.995223	5.38993	5.38031	2.2e-06	0.000124707	4.71499
SLFN13	-3.5014	5.44837	5.37356	2.25e-06	0.000127331	4.69264
DPP7	0.642682	5.12596	-5.37001	2.28e-06	0.000128292	4.6809
CBX7	-1.3907	5.93713	5.36924	2.29e-06	0.000128292	4.67835
ZNF713	-1.4457	5.07785	5.36921	2.29e-06	0.000128292	4.67825
ANAPC1 /// LOC102724642	0.879028	6.28639	-5.36656	2.31e-06	0.000129148	4.6695
NBPF12	-0.917647	9.98738	5.36136	2.35e-06	0.000131166	4.65227
USP36	0.58621	4.46699	-5.3563	2.39e-06	0.000133148	4.63553
MYO16	-2.14847	7.24163	5.35489	2.4e-06	0.000133467	4.63088
NOC3L	0.778372	6.93699	-5.35168	2.43e-06	0.000134623	4.62026
PCM1	-0.78602	7.19664	5.35028	2.44e-06	0.000134941	4.61564
KDM2A	-0.491882	6.50063	5.34898	2.45e-06	0.000135216	4.61135
ZNF704	-0.956864	5.36399	5.34365	2.5e-06	0.000136993	4.59373
HCFC2	-0.773452	5.56034	5.34345	2.5e-06	0.000136993	4.59307
KBTBD8	0.875951	4.79909	-5.34308	2.5e-06	0.000136993	4.59183
LOC728392	-2.21949	9.02725	5.34063	2.53e-06	0.000137764	4.58374
EMG1	0.647728	5.42355	-5.34005	2.53e-06	0.000137764	4.58181
ZNF611	-0.705351	4.91856	5.33123	2.61e-06	0.000141675	4.55269
TMEM189-UBE2V1 /// UBE2V1	0.740757	7.02454	-5.32943	2.63e-06	0.000142217	4.54673
PEA15	-1.48479	8.59044	5.32812	2.64e-06	0.000142518	4.5424
GTPBP4 /// IDI2	0.936031	6.01792	-5.32696	2.65e-06	0.000142743	4.53859
DPH2	0.824474	4.25259	-5.32193	2.69e-06	0.000144893	4.52198
UBE2D4	0.394952	4.41873	-5.31823	2.73e-06	0.000146404	4.50976
COX20	-0.799566	8.41599	5.3137	2.77e-06	0.000148356	4.4948
MRPL21	0.780062	8.21735	-5.30436	2.86e-06	0.000152508	4.46396
CCNA1	-2.76602	6.91605	5.30432	2.86e-06	0.000152508	4.46384
PRELID1	0.969897	6.86434	-5.30088	2.9e-06	0.000153964	4.45247
CBR3	-1.67303	5.25509	5.29701	2.94e-06	0.000155664	4.43971
CFLAR	-0.722182	4.15059	5.29608	2.95e-06	0.000155795	4.43665
NDUFB1	-0.824161	8.62894	5.29305	2.98e-06	0.000157057	4.42667
NAB1	-0.740895	6.38664	5.29166	2.99e-06	0.000157443	4.42208
GTF3C3	0.505433	4.71783	-5.28499	3.06e-06	0.000160727	4.40008
CCDC90B	-0.623933	5.48864	5.2809	3.1e-06	0.000162628	4.3866
CHGA	1.18168	7.7985	-5.27611	3.16e-06	0.00016495	4.3708
FBXL7	-2.12793	5.02176	5.27448	3.17e-06	0.00016549	4.36545
RRP9	1.03669	3.57041	-5.26753	3.25e-06	0.000169108	4.34253
COX7C	0.567824	9.28287	-5.25987	3.34e-06	0.000173183	4.3173
ARNT2	-1.70535	7.16099	5.25927	3.34e-06	0.000173183	4.31533
APAF1	-0.706507	4.71626	5.25754	3.36e-06	0.000173816	4.30964
PAF1	-0.53233	6.35687	5.25432	3.4e-06	0.000175348	4.29904
PPID	0.869284	6.83522	-5.25263	3.42e-06	0.000175966	4.29348
PABPC1 /// RLIM	0.772778	10.4884	-5.25015	3.45e-06	0.000176735	4.28532
SLC1A5	0.803002	3.20301	-5.25004	3.45e-06	0.000176735	4.28494
CEP57	-0.848183	8.19092	5.24286	3.54e-06	0.000180441	4.26132
TMEM63C	1.44637	3.25459	-5.24268	3.54e-06	0.000180441	4.26074
NEFL	3.76916	4.20984	-5.24187	3.55e-06	0.000180537	4.25806
RUVBL1	1.03145	7.37039	-5.24003	3.57e-06	0.000181269	4.25202
NXF1	-0.504486	7.89984	5.23741	3.6e-06	0.000181982	4.24338
ZNF37BP	-1.0236	4.83795	5.23716	3.61e-06	0.000181982	4.24256
RNF7	1.12067	5.43842	-5.23693	3.61e-06	0.000181982	4.24181
PABPC4	0.80332	7.44681	-5.22848	3.72e-06	0.000186927	4.21402
MAGI3	-0.681874	4.81132	5.22701	3.74e-06	0.000187335	4.20918
MAP2K3	0.586524	3.85241	-5.22655	3.74e-06	0.000187335	4.20766
COX7C /// COX7CP1	0.437202	10.6835	-5.22519	3.76e-06	0.000187791	4.20321
ABCF2	0.625939	3.77862	-5.22347	3.78e-06	0.000188408	4.19753
NOA1	0.793676	7.34061	-5.22295	3.79e-06	0.000188408	4.19583
ABHD3	-1.16843	8.21548	5.22124	3.81e-06	0.000189101	4.1902
GOLIM4	0.732794	5.42017	-5.21817	3.85e-06	0.000190681	4.18013
USB1	0.520091	3.94517	-5.21604	3.88e-06	0.000191572	4.17312
SCLY	0.571605	3.7966	-5.21553	3.89e-06	0.000191572	4.17147
CEP162	-1.05631	6.0644	5.21156	3.94e-06	0.000193783	4.1584
SNX32	0.776301	2.88262	-5.20364	4.05e-06	0.00019869	4.13238
GEMIN5	0.876726	6.39017	-5.19671	4.15e-06	0.000203029	4.10964
ZNF467	0.644405	2.81557	-5.19406	4.18e-06	0.000204436	4.10095
FLJ42351	-1.4469	5.17985	5.18741	4.28e-06	0.000208706	4.0791
NABP1	0.690189	2.77136	-5.18101	4.38e-06	0.000212877	4.0581
LSG1	0.76857	6.68872	-5.17138	4.52e-06	0.000219549	4.02652
CSDC2	1.3339	3.56298	-5.15861	4.72e-06	0.000228876	3.98467
NEFH	2.3524	5.05591	-5.1551	4.78e-06	0.000231146	3.97318
ASMTL	1.0331	5.44606	-5.15278	4.82e-06	0.000232495	3.96556
CD320	1.14966	5.9975	-5.15019	4.86e-06	0.000234061	3.95709
SOWAHA	-2.40485	5.64574	5.14699	4.92e-06	0.000236063	3.94662
CLOCK	-0.536322	6.5066	5.14646	4.93e-06	0.000236063	3.94486
KIAA2022	-1.53043	4.56015	5.14222	5e-06	0.000239002	3.931
PSRC1	-0.986817	7.41054	5.13818	5.07e-06	0.000241819	3.91776
POLR3D	1.22693	4.98588	-5.13291	5.16e-06	0.000245703	3.9005
SLC25A22	0.773114	4.81222	-5.12944	5.22e-06	0.000247942	3.88916
FIS1	0.640689	7.39198	-5.12875	5.23e-06	0.000247942	3.88691
TSEN2	0.459501	4.16651	-5.12841	5.24e-06	0.000247942	3.88577
NFKBIZ	-1.787	5.78721	5.12763	5.25e-06	0.000248083	3.88322
HSPB11	-1.33794	7.34195	5.12528	5.3e-06	0.000249561	3.87553
GREB1	0.939813	3.22012	-5.11877	5.42e-06	0.000254647	3.85425
PRMT5	0.830383	6.6427	-5.11375	5.51e-06	0.000258518	3.83783
TRIAP1	0.876893	8.11118	-5.11065	5.57e-06	0.000260468	3.82772
SCARNA2	0.83212	2.91102	-5.11033	5.57e-06	0.000260468	3.82666
SLIRP	0.735266	9.73563	-5.10947	5.59e-06	0.000260696	3.82384
CDKN2D	-0.762617	3.55001	5.10422	5.69e-06	0.000264322	3.80668
EXO5	-0.918221	5.18965	5.10422	5.69e-06	0.000264322	3.80668
FAM184B	1.00894	2.80229	-5.10247	5.73e-06	0.000265357	3.80097
FNIP2	-0.70344	7.57091	5.09693	5.83e-06	0.000269872	3.78288
STAG1	-0.824611	6.88073	5.09434	5.89e-06	0.000271716	3.7744
MRPL52	0.532274	4.68863	-5.08482	6.08e-06	0.000280118	3.74334
LOC105371839 /// MRPS23	1.12857	4.13067	-5.0837	6.1e-06	0.00028062	3.73967
EIF5B	0.734779	5.91498	-5.07781	6.23e-06	0.000285734	3.72046
STXBP5L	-0.726286	5.12099	5.07672	6.25e-06	0.000286215	3.71691
DCLRE1C	-0.665579	5.52738	5.07079	6.38e-06	0.000291474	3.69756
IDNK	-1.18618	4.77402	5.05633	6.7e-06	0.000305603	3.6504
KCNJ12	0.786725	2.55519	-5.05402	6.76e-06	0.00030679	3.64289
SGTA	0.635559	5.37771	-5.054	6.76e-06	0.00030679	3.64283
GNL3	0.92444	6.6731	-5.05191	6.8e-06	0.000307917	3.636
OCA2	1.14321	2.72369	-5.05175	6.81e-06	0.000307917	3.63547
ARL9	1.0407	2.97641	-5.05005	6.85e-06	0.00030908	3.62995
SALL4	0.655171	2.8536	-5.04943	6.86e-06	0.00030911	3.62794
S100PBP	-0.810797	7.0138	5.04816	6.89e-06	0.000309653	3.62378
MTIF2	0.676086	8.16012	-5.04775	6.9e-06	0.000309653	3.62244
TRIM26	-1.19094	6.57407	5.04175	7.04e-06	0.000314685	3.60291
SLC35C1	0.539055	3.174	-5.04158	7.05e-06	0.000314685	3.60237
NXPH1	-3.28258	6.99015	5.04127	7.06e-06	0.000314685	3.60134
XK	-2.15868	6.21129	5.03975	7.09e-06	0.000315639	3.59639
CCDC84	-0.921197	7.99207	5.03922	7.11e-06	0.000315639	3.59466
MRPL30	0.60149	4.25509	-5.03728	7.15e-06	0.000317104	3.58835
CBL	-0.736552	5.31269	5.03404	7.23e-06	0.000319127	3.5778
ABCE1	0.920038	7.14144	-5.03385	7.24e-06	0.000319127	3.57718
EZR	-1.16572	6.2573	5.03368	7.24e-06	0.000319127	3.57664
ZNF280B	-0.725835	5.16129	5.02685	7.41e-06	0.000326003	3.55441
ST13	0.617558	8.91488	-5.02616	7.43e-06	0.000326131	3.55217
KCNJ5	0.521713	2.87655	-5.02503	7.46e-06	0.000326753	3.54848
TRHDE-AS1	-1.7252	5.9019	5.02386	7.49e-06	0.000327415	3.54469
PMM1	-0.803496	6.64685	5.0211	7.56e-06	0.000329863	3.53572
OIP5-AS1	-0.5495	8.6023	5.01934	7.6e-06	0.000331206	3.52998
GORAB	-0.756679	7.1468	5.01807	7.64e-06	0.000332001	3.52584
SNHG8	1.1436	7.97623	-5.01675	7.67e-06	0.000332854	3.52155
SMIM14	-0.88671	5.36186	5.01555	7.7e-06	0.00033328	3.51767
POC1B	-0.685358	5.26727	5.01485	7.72e-06	0.00033328	3.51537
C12orf45	1.14776	5.5208	-5.01447	7.73e-06	0.00033328	3.51414
ZBTB33	0.68683	5.10165	-5.01411	7.74e-06	0.00033328	3.51298
ARC	1.32998	3.56111	-5.01287	7.77e-06	0.000334055	3.50894
PHF1	-1.11482	6.16251	5.00971	7.86e-06	0.000337021	3.49867
BEX5	-2.4072	6.82787	5.00794	7.9e-06	0.000337919	3.49291
SLC41A1	-0.728902	6.37052	5.00781	7.91e-06	0.000337919	3.49249
TUBA3FP	-1.03865	6.74359	5.00447	8e-06	0.00034113	3.48164
GP1BB /// SEPT5 /// SEPT5-GP1BB	-1.88945	5.26962	5.00135	8.08e-06	0.000343906	3.4715
ZNF700	-1.07189	6.64753	5.00097	8.09e-06	0.000343906	3.47029
ROR1	0.956313	3.15053	-4.99957	8.13e-06	0.000344906	3.46571
SRGAP2B	-1.40986	8.31796	4.99805	8.17e-06	0.000346031	3.4608
DNAJC11	0.481639	4.83307	-4.99678	8.21e-06	0.000346884	3.45665
FAM111A	-1.24766	4.46843	4.99175	8.35e-06	0.000351638	3.44032
SGCB	-0.617864	5.65337	4.99167	8.35e-06	0.000351638	3.44007
DONSON	-1.26911	8.52454	4.98323	8.6e-06	0.000361203	3.41266
CXCR4	-1.98389	7.03117	4.98009	8.69e-06	0.00036439	3.40249
PPIB	0.588887	9.57713	-4.979	8.72e-06	0.000365063	3.39895
H2AFY	-0.639706	7.71238	4.97678	8.79e-06	0.000366472	3.39174
RAB23	-1.2359	5.93864	4.97677	8.79e-06	0.000366472	3.39172
CSNK1D	0.492496	4.61818	-4.97462	8.85e-06	0.000368481	3.38473
TCEAL3	-0.954333	7.58021	4.97116	8.96e-06	0.000372071	3.37351
NFATC2IP	-0.978023	7.70696	4.97068	8.97e-06	0.000372071	3.37194
GBA /// GBAP1	-0.903786	5.83288	4.96966	9e-06	0.000372672	3.36864
FAM135B	-0.780995	4.18179	4.96844	9.04e-06	0.000373525	3.3647
KIAA1551	-0.882709	6.6146	4.96769	9.06e-06	0.000373793	3.36227
RFC5	-0.960653	7.49306	4.96433	9.17e-06	0.000377399	3.35135
PNO1	0.852091	5.91221	-4.96248	9.22e-06	0.000379071	3.34538
BSG	1.12854	6.81286	-4.9609	9.27e-06	0.000380416	3.34026
AP1S2	-0.727858	7.54888	4.95463	9.47e-06	0.000387892	3.31994
BCR	0.858585	4.69638	-4.95125	9.58e-06	0.000391665	3.30897
LAMTOR4	0.699652	6.83449	-4.95013	9.62e-06	0.00039244	3.30534
CTSV	-1.3576	6.44162	4.94481	9.8e-06	0.000398864	3.28811
ARHGAP21	-0.821736	7.05413	4.94139	9.91e-06	0.00040279	3.27704
ZNF214	-0.816552	4.35125	4.94038	9.94e-06	0.000403439	3.27378
RPL27AP	0.687802	3.34025	-4.93956	9.97e-06	0.000403826	3.27114
LOC102724250 /// NBPF1	-1.23348	8.05294	4.93741	1e-05	0.000406054	3.26417
CCDC25	0.688974	6.06784	-4.93604	1.01e-05	0.000407217	3.25973
MTCH2	0.630433	7.71741	-4.93506	1.01e-05	0.000407838	3.25656
TMEM150A	0.705512	2.80419	-4.93144	1.02e-05	0.000412136	3.24485
POLR3G	0.667164	3.63094	-4.92859	1.03e-05	0.000415386	3.23565
FIGNL1	-1.15606	7.18314	4.92711	1.04e-05	0.000416148	3.23084
NRXN1	-1.32204	4.99111	4.927	1.04e-05	0.000416148	3.23049
TMEM263	-0.696827	7.32113	4.91448	1.09e-05	0.000433408	3.19002
SERBP1	0.641085	8.24837	-4.91294	1.09e-05	0.000434904	3.18504
PCGF5	-0.864303	4.28022	4.91159	1.1e-05	0.000436127	3.18067
DISP1	-1.00641	4.98808	4.90729	1.11e-05	0.000441747	3.16676
MAP6D1	0.455236	3.30695	-4.90287	1.13e-05	0.000447608	3.1525
GPX1	0.979958	8.49794	-4.90151	1.13e-05	0.000448875	3.14813
PHF2	-0.390362	5.11826	4.89791	1.15e-05	0.000453057	3.13648
POU3F1	0.482019	2.47411	-4.89774	1.15e-05	0.000453057	3.13592
EIF4A1 /// SENP3-EIF4A1	0.844409	10.6795	-4.89683	1.15e-05	0.000453658	3.13299
YIF1A	0.926225	6.4509	-4.89592	1.16e-05	0.000454261	3.13005
MFSD12	0.509106	3.4864	-4.89317	1.17e-05	0.000457705	3.12118
ST6GALNAC3	1.16476	3.06666	-4.89131	1.17e-05	0.000459783	3.11519
RBM23	-0.55493	7.27284	4.88982	1.18e-05	0.000461312	3.11037
PEX5	0.450443	5.41598	-4.88718	1.19e-05	0.00046464	3.10185
HAT1	-0.688733	9.14343	4.88517	1.2e-05	0.000466771	3.09539
ANGEL1	0.502575	3.78411	-4.8848	1.2e-05	0.000466771	3.09418
CSDE1	0.589912	9.32802	-4.88296	1.21e-05	0.000468865	3.08826
CCNJ	0.75818	5.06935	-4.88081	1.22e-05	0.000471472	3.08133
DCAF13	0.565557	4.81885	-4.87702	1.23e-05	0.000476574	3.06908
NPM1	1.00578	10.2498	-4.87661	1.23e-05	0.000476574	3.06778
MPC2	-0.878791	6.60203	4.8722	1.25e-05	0.000482904	3.05355
BLOC1S4	0.945217	4.51948	-4.87121	1.26e-05	0.000483696	3.05035
WDR74	0.557714	4.45602	-4.87025	1.26e-05	0.000484434	3.04727
GEN1	2.13373	6.10212	-4.86089	1.3e-05	0.000498798	3.01712
NSMCE1	0.701047	7.24841	-4.86059	1.3e-05	0.000498798	3.01615
ZNF697	0.654548	4.12597	-4.85996	1.31e-05	0.000499003	3.01413
SERP1	0.769915	5.93395	-4.85717	1.32e-05	0.000502877	3.00514
CLSPN	-0.503617	3.183	4.85325	1.34e-05	0.000508713	2.99251
SURF6	0.871257	4.47807	-4.85244	1.34e-05	0.000509242	2.98991
LAP3	0.823055	7.6532	-4.8517	1.34e-05	0.000509658	2.98752
TREX1	-1.15882	5.39397	4.85107	1.35e-05	0.000509876	2.9855
GPRASP1	-1.25478	7.67451	4.84993	1.35e-05	0.000510975	2.98184
ZNF180	-0.760577	5.08397	4.84829	1.36e-05	0.000512953	2.97655
RASA2	-0.786252	6.79296	4.84604	1.37e-05	0.000515531	2.96932
ATIC	0.945986	8.43382	-4.84581	1.37e-05	0.000515531	2.96857
USP12	-0.641893	5.15662	4.84162	1.39e-05	0.000522005	2.95508
PAX5	-1.09025	5.37022	4.84074	1.39e-05	0.000522674	2.95226
MBLAC2	0.659033	4.69396	-4.83878	1.4e-05	0.000525261	2.94596
GTF3C2	0.686757	6.33164	-4.82996	1.44e-05	0.000539883	2.91758
STEAP1	0.981095	3.0202	-4.82965	1.45e-05	0.000539883	2.91661
TXNDC16	-0.632754	5.4057	4.82857	1.45e-05	0.000540952	2.91314
BOP1	0.730905	4.3726	-4.82584	1.46e-05	0.000545064	2.90434
HABP4	-0.64302	4.74004	4.81957	1.5e-05	0.00055578	2.8842
LINC00921	-1.33164	5.06722	4.81744	1.51e-05	0.000558855	2.87737
TOPORS	-0.624838	6.88448	4.81578	1.52e-05	0.000561022	2.87206
SIGMAR1	1.27034	5.72096	-4.81531	1.52e-05	0.000561022	2.87054
SLC36A4	-1.00357	6.53798	4.81169	1.54e-05	0.000566969	2.85892
ANKRD13B	0.804003	3.63301	-4.80817	1.55e-05	0.000572801	2.8476
MICAL1	-1.32969	6.54799	4.80535	1.57e-05	0.000577319	2.83855
STOML2	0.676718	7.57612	-4.80445	1.57e-05	0.000578126	2.83567
KATNB1	0.647031	4.53197	-4.80231	1.59e-05	0.000580428	2.82882
TRMU	0.766245	4.49932	-4.8023	1.59e-05	0.000580428	2.82877
IRS1	0.923144	3.32237	-4.8016	1.59e-05	0.000580852	2.82652
DNAJC2	0.578058	5.46938	-4.79815	1.61e-05	0.000586674	2.81547
ACVR2A	0.621176	6.66782	-4.79666	1.62e-05	0.000588662	2.8107
SOAT1	-0.686923	5.86937	4.79577	1.62e-05	0.00058947	2.80785
TMEM69	0.513889	7.19993	-4.79115	1.65e-05	0.000597747	2.79302
SLC4A8	-0.856273	6.77267	4.78732	1.67e-05	0.000604509	2.78076
RAPH1	-0.937564	5.0086	4.78466	1.68e-05	0.000608974	2.77221
PSMC3IP	-1.08658	6.71305	4.78336	1.69e-05	0.000610648	2.76806
HMGN2	-0.524467	12.1251	4.7817	1.7e-05	0.000613085	2.76273
LRP5	0.516301	2.74541	-4.78054	1.71e-05	0.000614486	2.75903
MAP2K6	0.881351	3.39991	-4.77446	1.74e-05	0.000625288	2.73957
ZNF277	0.708937	4.71423	-4.7744	1.74e-05	0.000625288	2.73937
FIRRE	0.987847	2.64144	-4.77123	1.76e-05	0.000630155	2.72921
VDAC2	0.448869	10.5526	-4.77115	1.76e-05	0.000630155	2.72895
POLR1A	0.739484	3.56866	-4.77046	1.76e-05	0.000630605	2.72675
MPG	1.00683	4.66524	-4.76847	1.78e-05	0.000633825	2.72039
RUFY2	-0.537123	3.97341	4.76716	1.78e-05	0.00063562	2.71618
NBPF11 /// NBPF14 /// NBPF15 /// NBPF26 /// NBPF8	-0.986267	9.68523	4.76417	1.8e-05	0.000641026	2.7066
BFSP1	-1.74094	5.2609	4.76247	1.81e-05	0.000643659	2.70119
BZW2	0.862857	9.34058	-4.76087	1.82e-05	0.000645196	2.69605
RIPK1	-1.03753	4.5301	4.76059	1.82e-05	0.000645196	2.69516
GARS	0.74895	8.26569	-4.76036	1.83e-05	0.000645196	2.69441
KIF24	-1.08634	3.47035	4.75965	1.83e-05	0.000645705	2.69217
POLR2H	0.825487	7.30129	-4.75715	1.85e-05	0.000649797	2.68416
TBC1D30	1.90194	4.00442	-4.75684	1.85e-05	0.000649797	2.68316
ST8SIA3	1.20079	4.022	-4.75608	1.85e-05	0.000650438	2.68073
DUSP8	-0.949505	5.3838	4.75508	1.86e-05	0.000651608	2.67753
NAGK	-0.909526	7.32448	4.75311	1.87e-05	0.00065491	2.67123
PDP1	-1.04029	6.98289	4.75216	1.88e-05	0.000655968	2.66821
CCDC85B	0.554167	3.35897	-4.75165	1.88e-05	0.000656084	2.66656
RWDD2B	1.22816	3.92687	-4.74845	1.9e-05	0.000662127	2.65635
URB1	0.437582	3.43751	-4.74514	1.92e-05	0.000668493	2.64576
PRDM7	0.411541	2.52607	-4.74402	1.93e-05	0.000669973	2.64218
LIG1	-1.56137	7.86822	4.73982	1.96e-05	0.000678422	2.62877
RPS2	0.783173	9.93339	-4.73789	1.97e-05	0.000681764	2.62263
LPL	-2.70598	6.80932	4.73706	1.97e-05	0.000682629	2.61995
RIPPLY3	-2.68424	6.5041	4.73612	1.98e-05	0.000683718	2.61697
CC2D1A	-0.638623	4.16098	4.7338	2e-05	0.000688013	2.60954
TYW1 /// TYW1B	0.647713	6.73349	-4.73144	2.01e-05	0.000692402	2.60203
C17orf89	0.367888	4.01724	-4.73068	2.02e-05	0.000692644	2.5996
E2F5	0.972545	5.22591	-4.73043	2.02e-05	0.000692644	2.59878
DNAJC12	1.71798	5.02366	-4.72597	2.05e-05	0.000702003	2.58455
UBXN2A	-0.561839	7.50899	4.72489	2.06e-05	0.000703475	2.5811
NCAPH2	-0.739358	5.38632	4.72254	2.07e-05	0.00070795	2.57361
FAM76A	-0.667604	4.0013	4.72175	2.08e-05	0.000708736	2.57111
MCUR1	-1.17816	7.84062	4.72129	2.08e-05	0.000708767	2.56962
LAMB1	2.81525	6.6569	-4.72054	2.09e-05	0.000709203	2.56725
RPL36	0.912769	10.0891	-4.7202	2.09e-05	0.000709203	2.56616
SEMA4G	0.371379	2.62605	-4.71744	2.11e-05	0.000714704	2.55736
PFAS	0.993285	6.88839	-4.71515	2.12e-05	0.000717787	2.55005
SLC25A28	-0.650953	5.2168	4.71493	2.13e-05	0.000717787	2.54935
ANKRD20A1 /// ANKRD20A11P /// ANKRD20A2 /// ANKRD20A3 /// ANKRD20A4 /// ANKRD20A5P /// LOC105379426	-1.80243	9.83701	4.71481	2.13e-05	0.000717787	2.54897
CCDC169	0.473582	2.65962	-4.71001	2.16e-05	0.000728329	2.53365
ALDH18A1	0.9662	6.86566	-4.70292	2.21e-05	0.000744698	2.51107
OTUB2	0.325843	2.9228	-4.70218	2.22e-05	0.000745385	2.50871
SUZ12	-0.538531	6.1791	4.70175	2.22e-05	0.000745385	2.50734
PITPNM1	-0.969773	5.85733	4.7009	2.23e-05	0.000746395	2.50463
LOC101927121	0.680174	2.2853	-4.69982	2.24e-05	0.000747963	2.50122
UCK1	-0.616522	5.55151	4.69805	2.25e-05	0.000751304	2.49556
GLO1	-0.899991	10.132	4.69603	2.26e-05	0.000755257	2.48912
ANOS1	-1.29076	6.02247	4.69559	2.27e-05	0.000755257	2.48774
BTBD10	-0.515747	8.03253	4.6844	2.35e-05	0.000782897	2.45211
PTDSS1	0.866138	8.15092	-4.68321	2.36e-05	0.000784854	2.44833
DCAF5	0.423863	5.34264	-4.67302	2.45e-05	0.000810822	2.41594
SNHG7	0.818171	5.20033	-4.67197	2.45e-05	0.000812465	2.41261
EFTUD1	-0.758454	6.69474	4.66748	2.49e-05	0.000823531	2.39834
DUXAP8 /// LINC01296	0.635848	3.05613	-4.66542	2.51e-05	0.000828002	2.39179
LOC105379143	0.452467	2.52345	-4.66468	2.51e-05	0.000828825	2.38944
TRNT1	0.757899	4.98817	-4.66365	2.52e-05	0.000830466	2.38617
JOSD1	-0.715391	7.32532	4.66274	2.53e-05	0.00083177	2.38328
ZFAND1	0.86411	6.2483	-4.65834	2.57e-05	0.000842832	2.36932
PASK	-0.948092	5.9288	4.65684	2.58e-05	0.000845832	2.36455
USP51	-0.860104	4.48582	4.6529	2.62e-05	0.000855786	2.35203
EIF4E2	0.644576	5.16544	-4.6513	2.63e-05	0.000859094	2.34698
CCNB1IP1	0.96628	8.26952	-4.64986	2.64e-05	0.000861994	2.34239
LRRC75A	-1.3942	4.52862	4.64824	2.66e-05	0.000865402	2.33725
NEK1	-0.569311	5.55491	4.64763	2.66e-05	0.000865918	2.33531
SLC8A2	1.29477	3.78672	-4.64648	2.67e-05	0.00086797	2.33168
ADSL	0.833526	7.88866	-4.64555	2.68e-05	0.000869408	2.32873
NDUFB10	0.6497	8.0709	-4.64384	2.7e-05	0.000873123	2.3233
SIMC1	-2.89954	6.09727	4.63908	2.74e-05	0.00088581	2.30821
PTGDR2	0.416474	2.87913	-4.6371	2.76e-05	0.000890179	2.30192
ORAI1	-0.947025	3.44623	4.63674	2.76e-05	0.000890179	2.30079
CEP78	-0.802574	7.50343	4.63595	2.77e-05	0.000890823	2.29828
CEP112	-0.579917	3.84153	4.63566	2.77e-05	0.000890823	2.29738
IFNLR1	-0.772386	3.71811	4.63465	2.78e-05	0.000892559	2.29417
UBXN8	1.04011	5.83815	-4.6319	2.81e-05	0.000899487	2.28545
TRIM45	-1.12021	5.10203	4.6289	2.83e-05	0.000907224	2.27595
SPDYE1	-1.12354	4.1719	4.62353	2.88e-05	0.000922267	2.25895
VTI1B	0.632464	6.68231	-4.62155	2.9e-05	0.000927068	2.25266
RGS16	1.76697	4.07505	-4.61769	2.94e-05	0.000937707	2.24046
SLC25A37	0.449502	4.07027	-4.61479	2.97e-05	0.000945454	2.23129
RHBDL3	-0.745896	5.66314	4.6133	2.98e-05	0.000948822	2.22656
SLC35A2	0.330926	3.63589	-4.61187	3e-05	0.000951977	2.22206
NPPB	0.80749	2.63015	-4.61041	3.01e-05	0.000954554	2.21744
SDC3	-0.764674	4.16921	4.61021	3.02e-05	0.000954554	2.2168
LRRC75A-AS1	0.75754	4.7398	-4.6082	3.04e-05	0.000958768	2.21043
MESP1	-0.814018	5.67099	4.60804	3.04e-05	0.000958768	2.20994
USP37	-0.804876	7.09269	4.60722	3.05e-05	0.000960055	2.20733
VPS29	-0.503533	7.10357	4.60327	3.09e-05	0.000971365	2.19486
TRAM2-AS1	-1.19663	6.57984	4.60239	3.09e-05	0.000972856	2.19207
LOC541472	-0.78603	6.28866	4.60142	3.1e-05	0.000974639	2.189
GPATCH11	-0.627531	5.36472	4.60014	3.12e-05	0.000977422	2.18496
SEC61A1	0.51067	5.52159	-4.59919	3.13e-05	0.000979143	2.18196
SEC31A	0.455224	8.74239	-4.59865	3.13e-05	0.000979552	2.18024
FBXL3	-0.588117	6.14216	4.59784	3.14e-05	0.000980356	2.1777
STK24	-0.47079	5.36533	4.59756	3.14e-05	0.000980356	2.17682
INSIG2	-0.729109	7.02351	4.59591	3.16e-05	0.000984381	2.1716
SSPO	0.416715	2.31266	-4.59442	3.18e-05	0.000987907	2.16689
FAM155B	0.895966	3.89417	-4.58934	3.23e-05	0.00100282	2.15083
HIST1H4C	-0.616314	12.5205	4.58908	3.23e-05	0.00100282	2.15002
OGT	0.882316	4.9872	-4.58786	3.25e-05	0.00100504	2.14616
HAUS4	-1.10266	7.33727	4.58758	3.25e-05	0.00100504	2.14529
LOC646762	-1.0403	5.81958	4.58675	3.26e-05	0.00100643	2.14268
GRAMD4	0.817151	3.65251	-4.58505	3.28e-05	0.00100935	2.1373
CDV3	0.725923	6.2284	-4.58474	3.28e-05	0.00100935	2.13631
CCDC183	1.08687	4.17634	-4.58464	3.28e-05	0.00100935	2.13601
C1QBP	0.843951	9.00192	-4.58283	3.3e-05	0.00101405	2.1303
ENO1	0.744884	7.28343	-4.57376	3.4e-05	0.0010436	2.10169
FAM105A	-0.848859	3.92417	4.57145	3.43e-05	0.00105021	2.09439
IQGAP1	-0.766046	5.48668	4.56905	3.46e-05	0.00105718	2.08681
RIT1	-0.639373	5.08033	4.56803	3.47e-05	0.00105931	2.0836
STARD9	-0.87355	6.58733	4.56712	3.48e-05	0.00106107	2.08074
RANBP9	-0.93922	6.5388	4.56091	3.55e-05	0.00108167	2.06117
MINA	0.799052	6.68001	-4.55841	3.58e-05	0.0010892	2.05329
OLIG1	0.530556	2.38213	-4.55598	3.61e-05	0.0010965	2.04566
SMIM20	1.03726	6.91859	-4.55167	3.66e-05	0.00111077	2.03208
LOC100506548 /// RPL37	1.23776	7.26865	-4.55042	3.68e-05	0.00111387	2.02815
RAB40B	0.575707	5.15487	-4.54952	3.69e-05	0.00111569	2.02533
PPP1R12B	-0.762615	4.39437	4.54773	3.71e-05	0.00112008	2.01967
ZNF487	-1.37813	5.6118	4.54753	3.71e-05	0.00112008	2.01904
IFT88	-1.3188	7.8909	4.54691	3.72e-05	0.00112086	2.0171
ARNTL2	-1.66034	4.88913	4.54246	3.78e-05	0.00113598	2.0031
LOC101929777 /// WNT3	-1.09746	4.32159	4.53959	3.81e-05	0.00114528	1.99408
AHCY	1.00587	9.20044	-4.53748	3.84e-05	0.00115131	1.98744
RAP1GDS1	0.783497	5.93009	-4.5372	3.84e-05	0.00115131	1.98655
WBSCR22	0.523091	6.92345	-4.53545	3.86e-05	0.00115643	1.98107
MYT1L	1.13999	2.99991	-4.5349	3.87e-05	0.00115701	1.97932
EFS	-1.51281	7.15061	4.53433	3.88e-05	0.00115764	1.97755
YTHDF2	0.529352	8.28462	-4.53184	3.91e-05	0.0011657	1.9697
SLC20A1	-0.902123	9.02068	4.53137	3.92e-05	0.00116596	1.96823
CCNE2	-2.0831	8.01891	4.52965	3.94e-05	0.00116991	1.96284
POLR3H	0.506976	4.31502	-4.52955	3.94e-05	0.00116991	1.9625
MRPS7	0.899505	6.92524	-4.52781	3.96e-05	0.00117507	1.95706
LCE1B	0.408937	2.7666	-4.52609	3.99e-05	0.00118024	1.95164
SEMA5A	-2.21585	6.78735	4.52407	4.01e-05	0.00118657	1.94531
LSM11	-1.01492	5.95587	4.52117	4.05e-05	0.00119641	1.93621
KCNQ3	-0.523086	4.0391	4.518	4.09e-05	0.00120746	1.92624
ARL4A	-0.903347	7.31811	4.51339	4.16e-05	0.00122217	1.91179
SMC3	-0.730942	9.30047	4.51323	4.16e-05	0.00122217	1.91129
PLXNA1	0.551916	4.38351	-4.51314	4.16e-05	0.00122217	1.911
PCNA	-0.843126	10.4766	4.51028	4.2e-05	0.00123181	1.90203
CSRP2	-1.26932	8.50731	4.50997	4.2e-05	0.00123181	1.90105
CARHSP1	-0.93384	4.53509	4.50892	4.22e-05	0.00123448	1.89776
TCEA2	-0.36317	4.00529	4.50729	4.24e-05	0.00123906	1.89266
RGL2	-1.0444	6.99881	4.50694	4.25e-05	0.00123906	1.89153
NHEJ1	0.861967	5.01819	-4.50662	4.25e-05	0.00123906	1.89054
ABHD6	0.793861	3.90493	-4.50612	4.26e-05	0.0012395	1.88898
CS	0.510959	8.98963	-4.50505	4.27e-05	0.00124207	1.88562
SENP7	-0.709865	5.84485	4.50471	4.28e-05	0.00124207	1.88455
MRRF	0.4733	3.81284	-4.50426	4.28e-05	0.00124229	1.88316
DDX31	0.496723	4.06998	-4.50372	4.29e-05	0.00124293	1.88144
CRYL1	-1.15649	4.89663	4.50027	4.34e-05	0.00125552	1.87065
PI4KA	-0.628442	7.38105	4.4977	4.38e-05	0.00126425	1.86257
RRM1	-1.05017	8.98544	4.4974	4.38e-05	0.00126425	1.86162
PLEKHA2	-0.691223	3.75358	4.4944	4.42e-05	0.00127517	1.85224
FBN3	-1.9991	5.22178	4.49378	4.43e-05	0.00127614	1.8503
DPYSL5	-0.95997	5.2674	4.49185	4.46e-05	0.00128263	1.84427
COX15	0.586266	5.47299	-4.48733	4.53e-05	0.00130024	1.83011
UBFD1	0.665214	6.3613	-4.48542	4.56e-05	0.00130678	1.82413
RABGGTB	0.611745	6.93116	-4.48356	4.59e-05	0.00131303	1.8183
NUS1	0.668372	6.66004	-4.48314	4.59e-05	0.00131303	1.81698
HIGD2A	0.700228	5.31081	-4.48282	4.6e-05	0.00131303	1.81597
SCML1	-0.854861	6.72818	4.47847	4.66e-05	0.00132884	1.80238
MRPS2	0.863656	6.22917	-4.47841	4.66e-05	0.00132884	1.8022
ATAD3B	0.52942	4.02217	-4.47754	4.68e-05	0.00132955	1.79946
SPSB3	-0.579897	6.82677	4.47734	4.68e-05	0.00132955	1.79885
CRABP2	2.23525	5.06249	-4.4771	4.68e-05	0.00132955	1.79809
CCDC142	-0.920959	4.30405	4.47635	4.7e-05	0.00133032	1.79574
OGFRL1	-1.11342	6.00757	4.47577	4.71e-05	0.00133032	1.79394
PSAT1	1.45655	5.47905	-4.47554	4.71e-05	0.00133032	1.7932
NCBP3	-0.663637	5.6196	4.4754	4.71e-05	0.00133032	1.79276
PHYH	-1.09015	7.3203	4.47319	4.75e-05	0.00133835	1.78586
POLR3A	0.393094	5.43151	-4.47252	4.76e-05	0.00133961	1.78377
NTRK1	0.957682	2.67854	-4.47122	4.78e-05	0.00134367	1.77971
FAM99B	0.47219	2.54416	-4.47077	4.78e-05	0.00134399	1.77829
LYPD4	0.358757	2.56379	-4.46952	4.8e-05	0.00134784	1.77439
GPR26	0.56442	2.745	-4.46829	4.82e-05	0.00135163	1.77054
C6orf226	-0.989778	5.79911	4.46592	4.86e-05	0.00135951	1.76313
HIST1H2BG	1.80675	4.11998	-4.46577	4.86e-05	0.00135951	1.76267
ITPA	0.519806	6.92849	-4.46365	4.9e-05	0.00136733	1.75604
NAA10	0.771793	5.55814	-4.46307	4.91e-05	0.00136777	1.75423
DKFZP586I1420	-1.05919	8.82047	4.4628	4.91e-05	0.00136777	1.75338
NEFM	1.77289	3.57702	-4.46124	4.94e-05	0.0013718	1.74852
CEP89	-0.560347	4.48116	4.46115	4.94e-05	0.0013718	1.74824
TULP3	-0.862765	6.2928	4.46017	4.95e-05	0.00137451	1.74519
ZNF117	-1.0353	4.58096	4.45929	4.97e-05	0.00137681	1.74243
FOXK1	0.386974	3.82168	-4.45819	4.99e-05	0.00138011	1.73899
EFEMP2	-1.35034	5.97432	4.45611	5.02e-05	0.00138788	1.73249
SNRPD2	0.72146	10.3767	-4.45536	5.03e-05	0.00138958	1.73017
GAS1	-1.0512	4.25594	4.45394	5.06e-05	0.00139439	1.72572
SLC39A14	0.513396	3.99896	-4.45247	5.08e-05	0.00139945	1.72112
NPNT	-1.54333	4.24741	4.45193	5.09e-05	0.0014002	1.71945
COL19A1	0.402866	2.33771	-4.44744	5.17e-05	0.0014193	1.70543
CYP27A1	-0.83154	6.08662	4.44521	5.2e-05	0.00142798	1.69848
PHF13	-0.917048	8.3587	4.44462	5.21e-05	0.001429	1.69665
KLHL22	-0.604537	4.33931	4.4434	5.23e-05	0.001433	1.69284
DOC2B	-0.965567	5.76639	4.44222	5.25e-05	0.00143684	1.68914
LBH	-1.68971	8.42611	4.43936	5.3e-05	0.00144863	1.68024
TMX4	-0.751266	7.1388	4.43898	5.31e-05	0.00144867	1.67906
PAPOLA	0.576858	6.81327	-4.43847	5.32e-05	0.00144933	1.67748
SLC17A5	-1.28647	7.21086	4.43791	5.33e-05	0.00145025	1.67572
IMP3	0.721468	7.29351	-4.43392	5.4e-05	0.0014676	1.66329
XPO1	-0.624219	9.39174	4.43188	5.44e-05	0.00147569	1.65693
NRAV	-1.13768	5.41019	4.43118	5.45e-05	0.0014773	1.65475
ACSM2A	0.587896	2.35878	-4.43013	5.47e-05	0.00148059	1.6515
DNAJA3	0.577537	7.41631	-4.42694	5.52e-05	0.00149438	1.64156
RPL22	0.539964	10.5851	-4.42496	5.56e-05	0.00150235	1.63537
MRPL55	0.457606	4.72558	-4.42403	5.58e-05	0.00150509	1.6325
ARL2	0.918485	5.9396	-4.42297	5.6e-05	0.00150855	1.62918
LARP1	0.558678	5.81166	-4.42151	5.62e-05	0.00151397	1.62465
RPL36AL	0.519017	9.46099	-4.42018	5.65e-05	0.0015188	1.62049
SIX3-AS1	-0.696444	6.12027	4.41931	5.66e-05	0.00152128	1.61781
TIMM9	0.654571	7.37025	-4.41866	5.68e-05	0.00152271	1.61579
SERPINF1	1.86728	7.72164	-4.41593	5.73e-05	0.00153458	1.60729
QDPR	0.869655	5.24206	-4.41492	5.75e-05	0.00153784	1.60414
TNIP2	0.526514	4.721	-4.41141	5.81e-05	0.0015538	1.59322
MCM8	-0.774943	5.60016	4.41089	5.82e-05	0.00155459	1.59161
SMARCC2	-0.715423	6.60076	4.41047	5.83e-05	0.00155492	1.59029
RPF2	0.832893	7.73089	-4.40956	5.85e-05	0.00155772	1.58746
NACAD	-1.43428	6.57366	4.40658	5.91e-05	0.00157111	1.57821
FAM168A	-0.771862	7.05495	4.40472	5.94e-05	0.00157888	1.57241
TACC1	-0.793029	4.49744	4.4026	5.98e-05	0.00158799	1.56584
FAM69B	0.641196	4.39497	-4.4003	6.03e-05	0.00159811	1.5587
LINC01198 /// LOC102723968	0.340557	2.54174	-4.3988	6.06e-05	0.00160407	1.55405
LETM2	-0.844931	3.87072	4.39776	6.08e-05	0.0016077	1.55079
TMEM39A	0.431124	3.96669	-4.39595	6.12e-05	0.00161535	1.54517
RPL31	1.11175	6.87771	-4.39422	6.15e-05	0.00161993	1.5398
GNAZ	-0.913631	7.87024	4.39408	6.15e-05	0.00161993	1.53937
FGD5-AS1	-0.418306	6.34444	4.39364	6.16e-05	0.00161993	1.53802
PFKM	0.72885	8.7049	-4.39355	6.16e-05	0.00161993	1.53773
KLF11	-1.02405	5.35029	4.3931	6.17e-05	0.00161993	1.53635
LEMD3	-0.485417	8.38765	4.39294	6.18e-05	0.00161993	1.53583
RBCK1	0.583254	5.59998	-4.39172	6.2e-05	0.00162447	1.53207
SCFD2	0.595541	4.94628	-4.38962	6.24e-05	0.0016338	1.52553
TTC9	-0.905258	5.17189	4.38854	6.27e-05	0.00163766	1.52219
MRPS33	0.798705	6.12308	-4.38373	6.37e-05	0.00166171	1.50726
RPL35	0.698179	10.2152	-4.38255	6.39e-05	0.00166621	1.5036
MAK16	0.663626	6.59302	-4.38181	6.41e-05	0.00166663	1.5013
PIGY /// PYURF	0.433033	7.51262	-4.38176	6.41e-05	0.00166663	1.50116
ABHD2	-0.417184	5.10303	4.38095	6.42e-05	0.00166914	1.49864
RASAL2	-0.711646	5.17656	4.37786	6.49e-05	0.00168413	1.48907
DDX54	0.476628	3.42582	-4.37687	6.51e-05	0.00168765	1.486
SFMBT1	-0.759865	5.78869	4.37358	6.58e-05	0.00170392	1.47581
ZNF823	-1.18231	5.68317	4.37281	6.6e-05	0.00170627	1.47341
DEK	-0.67713	11.4888	4.3723	6.61e-05	0.00170714	1.47183
RRP1B	0.575488	6.01065	-4.36904	6.68e-05	0.00172344	1.46174
PAM16	0.904384	3.66235	-4.368	6.7e-05	0.00172641	1.45851
STK25	0.769882	5.11333	-4.36781	6.71e-05	0.00172641	1.45794
AMPD2	0.932388	7.19893	-4.36548	6.76e-05	0.00173765	1.4507
HADHA	0.788841	7.27168	-4.36322	6.81e-05	0.00174852	1.4437
PROCR	1.78796	3.7446	-4.3621	6.83e-05	0.00175288	1.44026
GORASP2	0.426009	8.14124	-4.3608	6.86e-05	0.00175838	1.43621
CBR1	-0.996352	6.00591	4.3601	6.88e-05	0.00175949	1.43407
RNF217	1.97212	4.21199	-4.35976	6.88e-05	0.00175949	1.43301
FLJ37786 /// LOC105371215 /// LOC105379432	-3.90307	6.18806	4.35956	6.89e-05	0.00175949	1.43237
SEMA3F	0.867056	6.17794	-4.35506	6.99e-05	0.00178347	1.41847
OXCT1	-0.915469	8.67647	4.35348	7.03e-05	0.00179065	1.41358
SPRY1	0.95978	4.15856	-4.35294	7.04e-05	0.00179182	1.41189
NAGPA	0.703028	4.10757	-4.35216	7.06e-05	0.00179384	1.40951
RNGTT	-0.351303	5.26097	4.3519	7.06e-05	0.00179384	1.40868
PLPPR5	2.34376	3.78801	-4.35085	7.09e-05	0.00179794	1.40545
DVL1	0.774206	5.44085	-4.34958	7.12e-05	0.00180337	1.40152
CACNA1F	-1.25594	4.59765	4.34916	7.13e-05	0.00180379	1.40023
SPNS2	0.764223	3.25724	-4.3475	7.16e-05	0.00181159	1.39508
EFCAB2	-1.15533	5.47981	4.34478	7.23e-05	0.00182379	1.38667
B3GALT4	-0.771348	3.67501	4.34475	7.23e-05	0.00182379	1.38659
NPHP4	-0.519383	4.64346	4.34162	7.3e-05	0.00184042	1.37692
LOC105374984	1.31841	3.00781	-4.33851	7.38e-05	0.00185712	1.3673
NCOA1	-0.87418	7.20668	4.33604	7.44e-05	0.00187002	1.35968
PUM3	0.517109	4.36239	-4.33554	7.45e-05	0.00187097	1.35814
EYA1	1.37983	2.99686	-4.33497	7.46e-05	0.00187236	1.35638
SUPT6H	0.434307	4.28618	-4.33417	7.48e-05	0.00187513	1.35393
SRI	0.732214	6.83074	-4.33357	7.5e-05	0.00187675	1.35205
GPSM2	-0.776769	6.29862	4.33239	7.53e-05	0.00188188	1.34841
AKT3	-0.701053	6.23915	4.33186	7.54e-05	0.001883	1.3468
COA7	0.966341	5.9339	-4.32835	7.63e-05	0.00190257	1.33595
RAD1	-0.57819	6.67016	4.32529	7.7e-05	0.00191951	1.3265
DDX49	0.447782	5.01376	-4.32256	7.77e-05	0.00193446	1.3181
LYSMD2	0.761138	7.46462	-4.3219	7.79e-05	0.00193596	1.31606
SURF4	0.570435	6.10162	-4.32165	7.79e-05	0.00193596	1.31527
IPP	-0.781755	4.72536	4.32118	7.81e-05	0.00193676	1.31384
FICD	-0.697638	4.26408	4.31997	7.84e-05	0.00194204	1.31011
ZNRF2	-0.402312	4.26186	4.31966	7.84e-05	0.00194204	1.30917
DDX11	-0.69359	4.80115	4.31798	7.89e-05	0.00195058	1.30397
CARS	0.409599	5.01974	-4.3175	7.9e-05	0.00195145	1.3025
ZNF311	-1.89614	5.35421	4.31575	7.95e-05	0.00195725	1.2971
TRAPPC6A	1.11892	5.19824	-4.31567	7.95e-05	0.00195725	1.29687
NUP62CL	-1.56965	4.25983	4.31558	7.95e-05	0.00195725	1.29658
SAP30L	-0.414939	4.24814	4.31524	7.96e-05	0.00195729	1.29552
CALCRL	0.372344	2.63983	-4.31485	7.97e-05	0.00195759	1.29434
MYEOV2	0.402281	5.4019	-4.3121	8.04e-05	0.00197219	1.28585
C1orf106	-1.21865	3.89463	4.3119	8.05e-05	0.00197219	1.28524
FAM98C	-0.869994	5.40992	4.3114	8.06e-05	0.0019732	1.28372
POLD3	-0.700543	6.06628	4.30801	8.15e-05	0.00199293	1.27326
CCDC88C /// LOC105370624	1.78246	3.35937	-4.30733	8.17e-05	0.0019952	1.27116
MPPE1	-0.743246	5.69149	4.30595	8.2e-05	0.00200195	1.26693
ATOX1	0.777002	5.97043	-4.3033	8.27e-05	0.00201708	1.25877
TRUB1	0.27834	3.74311	-4.30294	8.28e-05	0.00201724	1.25767
RASEF	-1.3751	7.0728	4.30191	8.31e-05	0.00202182	1.2545
RRAGD	-1.15483	8.08334	4.30096	8.34e-05	0.00202588	1.25157
MCOLN1	0.951536	4.44699	-4.29989	8.37e-05	0.00202939	1.24827
NELL2	-0.625159	10.3502	4.29977	8.37e-05	0.00202939	1.24789
ZDBF2	-1.00715	7.13297	4.29899	8.39e-05	0.00203126	1.2455
HM13	0.327946	4.23267	-4.29882	8.4e-05	0.00203126	1.24498
FKBP7	0.888663	3.79633	-4.29753	8.43e-05	0.00203759	1.24101
SEMA4D	-0.818591	5.38851	4.29649	8.46e-05	0.00204227	1.23782
POLRMT	0.508889	3.48438	-4.29575	8.48e-05	0.00204502	1.23554
EME2	0.594932	3.69998	-4.29324	8.55e-05	0.00205955	1.22781
VEZF1	-0.497342	9.11951	4.29285	8.56e-05	0.00205996	1.22661
LOC101060373 /// NOMO1 /// NOMO2	0.658889	9.17675	-4.29037	8.63e-05	0.00207438	1.21899
HAS3	0.634074	3.13295	-4.28849	8.68e-05	0.00208483	1.21322
TRMT1	0.730678	4.25985	-4.28623	8.75e-05	0.00209795	1.20628
POLR2F	0.445255	4.68616	-4.28547	8.77e-05	0.00210089	1.20394
EFHC1	-1.44807	7.89337	4.28312	8.83e-05	0.00211468	1.19674
PDLIM4	0.855287	3.72951	-4.28126	8.89e-05	0.00212524	1.19102
ANKFY1	-0.342405	4.4394	4.28058	8.91e-05	0.00212752	1.18892
PSMB10	1.13051	3.79496	-4.28028	8.92e-05	0.00212752	1.18799
ANK1	-1.33159	5.21145	4.27892	8.96e-05	0.0021346	1.18384
ADCY6	-0.630767	4.84143	4.27701	9.01e-05	0.00214455	1.17796
GPI	1.12613	8.01329	-4.27604	9.04e-05	0.00214455	1.17497
ZNF510	-0.775813	5.81649	4.27602	9.04e-05	0.00214455	1.17492
EGLN3	1.20854	3.25325	-4.27571	9.05e-05	0.00214455	1.17398
CNIH1	0.609795	7.85791	-4.27563	9.05e-05	0.00214455	1.17372
LOC90784 /// POLR1A	0.826389	4.09647	-4.27553	9.05e-05	0.00214455	1.17343
LOC389765	-0.958444	6.97272	4.27516	9.07e-05	0.00214489	1.17229
NEMF	0.495955	7.26038	-4.27353	9.11e-05	0.00215401	1.16728
SHMT1	-0.648811	4.5634	4.27211	9.16e-05	0.00216165	1.16293
TXN2	0.648207	6.08714	-4.2714	9.18e-05	0.00216439	1.16074
MXD3	-1.37656	5.53877	4.27042	9.21e-05	0.00216898	1.15774
PRR18	-1.57058	4.06312	4.26939	9.24e-05	0.00217242	1.15457
PHEX-AS1	0.726132	2.75707	-4.26928	9.24e-05	0.00217242	1.15426
LAMA3	-0.582553	3.76254	4.2666	9.32e-05	0.00218913	1.14602
DIAPH2-AS1	0.499642	2.7583	-4.26594	9.34e-05	0.00219148	1.14401
LOC105374423	0.556602	3.29728	-4.26405	9.4e-05	0.00220269	1.1382
RUSC1-AS1	-0.901285	6.15246	4.26144	9.48e-05	0.00221784	1.13022
C2orf82	0.427138	2.61506	-4.26129	9.48e-05	0.00221784	1.12974
RPL3	0.383628	12.1967	-4.26066	9.5e-05	0.00222007	1.1278
RPS17P5	1.00596	7.52569	-4.2598	9.53e-05	0.00222227	1.12519
GPD1L	1.30189	5.78769	-4.25971	9.53e-05	0.00222227	1.12491
ZNF662	-1.04371	6.36823	4.25889	9.56e-05	0.00222585	1.1224
OXA1L	0.737777	7.25534	-4.25726	9.61e-05	0.00223315	1.11739
FHL2	1.20812	5.33918	-4.25701	9.61e-05	0.00223315	1.11665
ATP6V0E2-AS1	-0.913127	4.74284	4.25692	9.62e-05	0.00223315	1.11637
CTSC	1.24984	3.44958	-4.25648	9.63e-05	0.00223402	1.11502
UTP20	0.486289	6.70392	-4.2555	9.66e-05	0.00223883	1.11201
IGBP1	0.591945	8.28941	-4.25484	9.68e-05	0.00224131	1.10999
LYPD6	-0.957725	3.89927	4.25403	9.71e-05	0.00224212	1.1075
RPL15 /// RPL15P3	0.672666	8.33484	-4.25368	9.72e-05	0.00224212	1.10642
GRPEL1	1.02097	5.54047	-4.25367	9.72e-05	0.00224212	1.10642
IMPACT	0.777883	4.34477	-4.25346	9.73e-05	0.00224212	1.10575
RPL13A	0.501974	11.7629	-4.25121	9.8e-05	0.00225614	1.09889
PRF1	0.350633	2.70316	-4.24935	9.86e-05	0.00226718	1.09317
YPEL3	-0.926247	6.35275	4.24907	9.86e-05	0.00226718	1.09233
F12	1.14944	2.96645	-4.24695	9.93e-05	0.00228048	1.08583
TUFM	0.646125	6.88124	-4.24584	9.97e-05	0.00228637	1.08242
LOC101060373 /// LOC102723728 /// NOMO1 /// NOMO2 /// NOMO3	0.661102	7.54431	-4.24544	9.98e-05	0.00228697	1.08121
UBB /// UBBP4	-0.340454	12.1568	4.24388	0.000100315	0.00229621	1.07643
ENPP4	-1.15583	5.45999	4.24167	0.000101034	0.00231031	1.06968
MYH2	0.282983	2.5015	-4.23951	0.00010174	0.00232409	1.06309
TIMELESS	-0.670443	6.18224	4.23804	0.000102225	0.00233281	1.05859
RBFOX3	1.99303	3.88164	-4.2377	0.000102338	0.00233301	1.05755
SCO2	1.19743	5.55768	-4.23443	0.000103427	0.00235546	1.04753
ERGIC1	0.833124	4.21758	-4.2326	0.000104037	0.00236695	1.04197
PARP4	-0.839873	6.79372	4.23224	0.000104161	0.00236738	1.04084
ECHS1	0.674725	7.74448	-4.23142	0.000104435	0.00237119	1.03836
ZNF347	-0.918422	5.13423	4.23089	0.000104616	0.00237292	1.03672
ITPR1-AS1	1.17479	3.84522	-4.22803	0.000105585	0.00239247	1.02801
SLC39A6	0.594818	7.42044	-4.22672	0.000106033	0.00239858	1.02399
ZNF658	-0.945162	5.18101	4.22659	0.000106078	0.00239858	1.02359
NACC1	0.395932	3.64014	-4.22631	0.000106174	0.00239858	1.02274
CCHCR1	-1.5467	6.51864	4.22409	0.000106937	0.00241338	1.01597
SPIN1	-0.528389	8.44094	4.22354	0.000107128	0.00241527	1.01428
TRIB3	0.57448	3.13994	-4.22269	0.000107421	0.00241945	1.0117
CALM2	-0.372083	11.9312	4.22197	0.000107671	0.00242265	1.0095
EXOC6	-0.588663	5.97533	4.22005	0.000108341	0.00243528	1.00364
ZGRF1	-0.648663	4.17481	4.2184	0.000108921	0.00244588	0.998585
CMBL	0.749669	6.21668	-4.21741	0.000109267	0.0024512	0.995586
PLA2G2F	0.378822	2.51355	-4.21448	0.000110306	0.00247204	0.98664
ALDOA	0.767421	8.88585	-4.21239	0.000111052	0.00248628	0.980264
LOC389332	0.410291	2.62126	-4.20967	0.00011203	0.00250568	0.971974
PROCA1	-0.929671	4.6798	4.2047	0.000113839	0.00254361	0.956829
SDCBP	-0.924892	8.31736	4.20216	0.000114776	0.00256201	0.949079
TBRG4	0.550537	4.50169	-4.20086	0.000115256	0.00257017	0.945133
ZNF83	-1.31614	9.20023	4.19967	0.000115699	0.00257556	0.941509
KCTD9	-0.95422	6.57847	4.1996	0.000115727	0.00257556	0.941281
RUNDC3A	0.543493	5.38644	-4.19819	0.000116252	0.00258468	0.937001
SIDT2	0.549374	5.80524	-4.19626	0.000116977	0.00259823	0.931125
TMEM132E	0.957241	4.72456	-4.19526	0.000117355	0.00260406	0.928073
ECT2	-0.511902	5.49366	4.1936	0.000117982	0.00261539	0.923038
XPO6	0.493509	7.56962	-4.19245	0.000118419	0.00262249	0.919542
HAUS5	-0.765584	6.04236	4.19201	0.00011859	0.00262369	0.918179
CDK20	-0.66107	5.92746	4.18918	0.000119673	0.00264505	0.909585
SNAPC4	0.494208	5.49417	-4.18773	0.000120233	0.00265481	0.905177
C3orf17	0.573285	5.12818	-4.18585	0.000120964	0.00266833	0.899449
SNHG7 /// SNORA17B	0.372786	2.60315	-4.17903	0.000123647	0.00272485	0.878715
WAC	-0.324756	7.48368	4.17472	0.000125369	0.00276008	0.865648
NUDT5	0.617761	7.42076	-4.17225	0.00012637	0.0027794	0.858135
SUN2	-0.699121	6.68964	4.17061	0.000127036	0.00279131	0.853168
MFAP3	0.468566	4.85592	-4.17017	0.000127215	0.00279253	0.851834
EIF2B2	0.749139	6.94779	-4.16937	0.000127542	0.00279698	0.849408
EIF2AK2	-0.747668	6.27221	4.1685	0.0001279	0.00280207	0.846767
MATR3 /// SNHG4	0.723309	2.95771	-4.16793	0.000128137	0.00280342	0.845015
ANKRD13A	-0.665717	5.87305	4.16775	0.000128211	0.00280342	0.844472
LOC284865	0.578502	3.11123	-4.16439	0.0001296	0.00282992	0.834292
CEP126	-1.32006	4.85286	4.16421	0.000129674	0.00282992	0.833749
CCT2	0.548951	9.33888	-4.16367	0.000129899	0.00283208	0.83211
SH2D2A	0.746879	2.83323	-4.16268	0.000130315	0.00283836	0.82909
AS3MT	-0.948804	5.99698	4.16238	0.00013044	0.00283836	0.828186
TSPEAR-AS2	0.459828	2.83151	-4.16169	0.00013073	0.00284193	0.826086
LOC102723678	-1.19346	4.08666	4.16033	0.000131301	0.00285125	0.821974
LOC728715 /// OVOS /// OVOS2	-1.75763	8.50636	4.15981	0.000131521	0.00285125	0.820389
NLE1	0.762742	3.64953	-4.15958	0.000131617	0.00285125	0.819704
RPP25L	0.724576	6.16107	-4.15946	0.000131666	0.00285125	0.819347
NDUFAB1	0.423057	9.9622	-4.15904	0.000131846	0.00285239	0.81806
TOMM34	0.674675	4.02356	-4.15805	0.000132267	0.00285875	0.815048
WIPF2	-0.622195	6.04755	4.15558	0.000133316	0.00287865	0.807585
SND1	0.603689	7.04253	-4.15518	0.000133491	0.00287965	0.80635
SNAPC3	0.63576	5.54217	-4.15432	0.000133859	0.00288483	0.803748
NNT-AS1	-0.96875	7.33586	4.15229	0.000134732	0.00290087	0.797606
MRPL4	0.720283	4.24016	-4.15127	0.000135175	0.00290763	0.794504
MYLK	-1.17238	5.06124	4.14938	0.000135995	0.00292247	0.788792
TIGD1	0.689901	6.60567	-4.14639	0.000137307	0.0029475	0.779726
ZNF232	-1.23937	7.73847	4.14613	0.000137422	0.0029475	0.778933
JUN	-1.07479	7.73128	4.14346	0.000138602	0.00296954	0.770861
TARS2	0.652382	5.11027	-4.14321	0.000138714	0.00296954	0.770097
TIMM50	0.86883	6.0991	-4.14122	0.000139599	0.00298564	0.764093
PES1	0.544892	4.05558	-4.14087	0.000139758	0.00298619	0.763021
SH2D5	0.775346	3.54218	-4.13899	0.0001406	0.00299778	0.757344
RACGAP1	-0.804864	10.23	4.13887	0.000140655	0.00299778	0.756974
FTSJ3	0.704105	6.4431	-4.13877	0.0001407	0.00299778	0.756673
ME2	0.721899	7.02997	-4.13841	0.000140862	0.00299838	0.755589
EIF3J	0.667764	7.05965	-4.1375	0.000141274	0.00300432	0.752828
NHP2	0.903704	9.69477	-4.13665	0.000141657	0.00300899	0.750271
ARMC10	0.569964	6.773	-4.1363	0.000141816	0.00300899	0.749217
KIAA0355	-0.576754	7.11158	4.13613	0.000141896	0.00300899	0.748684
FADS2	-0.683685	4.28076	4.13552	0.00014217	0.00301197	0.746859
TSFM	0.7067	5.02281	-4.13376	0.000142977	0.00302621	0.741517
ANKRD10	-0.486767	5.794	4.13274	0.000143442	0.00303319	0.738452
DCHS1	-1.25555	6.04771	4.12995	0.00014473	0.00305755	0.730013
RFC1	1.04214	7.43827	-4.12933	0.000145017	0.00306075	0.728139
GK	-0.538676	3.61281	4.12861	0.000145351	0.00306492	0.725965
POGZ	-0.915991	7.52354	4.12646	0.000146354	0.00308081	0.719474
MLLT10	0.371344	5.02385	-4.12581	0.000146663	0.00308081	0.717487
POGLUT1	0.88189	5.9953	-4.12572	0.000146704	0.00308081	0.717221
GALNT18	0.810863	3.28954	-4.12526	0.000146919	0.00308081	0.715841
LOC81691	-1.35172	6.95214	4.12511	0.000146991	0.00308081	0.715375
CSH2	0.297954	2.64127	-4.125	0.00014704	0.00308081	0.715062
BFAR	0.551558	6.70619	-4.12495	0.000147064	0.00308081	0.714905
PSMD3	0.509289	7.39925	-4.12353	0.000147736	0.003092	0.710604
ESPL1	-1.43209	6.97895	4.12204	0.000148442	0.00310389	0.706103
ANKRD20A12P /// LOC100289026 /// LOC101060632 /// LOC101927345 /// LOC102723799 /// LOC105369263 /// LOC105374447 /// LOC105379272	3.48323	4.91143	-4.12169	0.000148609	0.00310449	0.705044
PTRH2	0.772838	6.42822	-4.11879	0.00014999	0.00313044	0.696308
TRIM16L	0.53114	4.01182	-4.1181	0.000150323	0.00313447	0.694218
TAF13	0.567094	4.97546	-4.11618	0.000151248	0.00315083	0.68843
PMPCB	0.382628	6.40099	-4.11525	0.0001517	0.00315733	0.685608
NPTX1	-1.48407	8.62703	4.11437	0.000152125	0.00316324	0.682969
LARS	0.662393	7.26091	-4.11369	0.000152457	0.00316722	0.680911
CINP	0.500037	3.81637	-4.11253	0.000153024	0.00317607	0.677406
C12orf66	0.531266	3.07057	-4.11206	0.000153252	0.00317785	0.676005
CTDSPL	-0.467207	3.83674	4.11175	0.000153403	0.00317805	0.675077
CNTLN	-0.970383	5.30279	4.10791	0.0001553	0.00321439	0.663477
CNGA3	-1.73213	7.09859	4.1069	0.000155801	0.00322179	0.660436
CCDC93	-1.07544	6.2009	4.10659	0.000155952	0.00322196	0.659518
E2F7	-1.31184	5.40448	4.10608	0.000156207	0.00322426	0.657979
ARF3	0.606692	6.08662	-4.10563	0.000156434	0.00322599	0.656607
GXYLT2	0.647691	3.3248	-4.10487	0.000156816	0.00322812	0.654307
LINC01296	1.28771	2.9322	-4.10485	0.000156825	0.00322812	0.654254
RPL7A	0.494872	11.6478	-4.10382	0.000157338	0.00323573	0.65117
GLMP	0.829171	3.65831	-4.10176	0.000158378	0.00325354	0.644951
ZZZ3	0.657096	6.03033	-4.10125	0.000158636	0.00325354	0.643417
FOXP3	0.349947	2.77521	-4.10109	0.00015872	0.00325354	0.64292
ARHGEF10L	-0.74731	5.55454	4.10096	0.000158783	0.00325354	0.642543
PHC1	-0.533643	7.70886	4.09935	0.000159603	0.00326736	0.637683
TMEM33	0.690295	5.79627	-4.09473	0.00016197	0.00331279	0.623796
EIF2D	0.814934	6.59728	-4.09157	0.000163612	0.00334333	0.614277
LMO7	-0.562033	3.42685	4.09094	0.000163941	0.00334701	0.612384
CCDC189	-0.725283	4.01871	4.09056	0.000164139	0.00334801	0.611245
PRSS23	-0.702603	3.84467	4.09016	0.00016435	0.00334929	0.610028
PIWIL4	-0.8098	3.77958	4.08655	0.000166252	0.00338498	0.599174
CCDC181	-0.858909	5.73858	4.08602	0.000166536	0.00338769	0.597566
DLL3	0.783684	3.47222	-4.08391	0.000167659	0.00340744	0.591229
LRRCC1	-1.08729	4.54774	4.08332	0.000167971	0.00340835	0.589473
SSC4D	0.531618	3.14977	-4.08326	0.000168007	0.00340835	0.589272
FAM177A1	-0.421091	7.60014	4.08225	0.000168548	0.00341625	0.586237
GNL1	-0.603267	4.55537	4.08152	0.000168938	0.00341827	0.584058
LOC101928504	0.582001	2.94183	-4.0815	0.000168952	0.00341827	0.58398
FUOM	0.805238	2.94225	-4.08099	0.000169226	0.00342074	0.582451
BOLA2 /// BOLA2B	0.713911	7.63921	-4.08012	0.000169695	0.00342713	0.579842
IFT22	-1.03828	7.63201	4.07888	0.000170368	0.00343599	0.576104
SPATA24	0.482963	4.08615	-4.07875	0.000170439	0.00343599	0.575714
FOLH1	0.615116	2.78333	-4.07829	0.000170686	0.00343789	0.574347
AMZ2	0.493533	8.89717	-4.07712	0.000171325	0.00344766	0.570824
GCSH	0.834113	7.80027	-4.07496	0.000172509	0.00346839	0.564327
MEIS2	-0.84074	10.0132	4.07341	0.000173361	0.00348239	0.559684
ASXL1	-0.497134	6.90466	4.07306	0.000173553	0.00348285	0.558638
NOC2L	0.562307	4.02867	-4.07281	0.000173693	0.00348285	0.557877
ZNF174	0.575369	3.46274	-4.07168	0.000174316	0.00349088	0.554503
KCNJ1	0.356737	2.78018	-4.07152	0.000174404	0.00349088	0.554025
PRL	-3.77767	8.28749	4.07034	0.000175061	0.0035009	0.55048
CSRNP2	-0.511393	5.8336	4.06742	0.0001767	0.00351935	0.541693
WDR11-AS1	0.361918	2.72897	-4.06732	0.000176751	0.00351935	0.541418
MRPS35	0.464562	7.36964	-4.0671	0.000176878	0.00351935	0.540739
ERC1	-0.453409	4.55653	4.06706	0.0001769	0.00351935	0.540625
SNHG25 /// SNORD104	1.31903	6.19958	-4.06705	0.000176904	0.00351935	0.540602
PHIP	-0.580795	8.40358	4.06702	0.000176922	0.00351935	0.540504
NUS1P3	0.798977	3.28341	-4.06581	0.000177604	0.0035272	0.536878
ADCYAP1R1	0.869646	3.06848	-4.06576	0.000177631	0.0035272	0.536735
FUBP1	0.374739	7.05405	-4.06528	0.000177905	0.00352953	0.535281
PRKAR2B	-0.703038	9.06764	4.06224	0.000179633	0.00356012	0.526167
PAICS	0.760375	6.95127	-4.06201	0.000179764	0.00356012	0.52548
ZBTB34	-0.642725	7.74504	4.0612	0.00018023	0.0035662	0.523039
NDUFAF2	0.810239	7.17566	-4.06014	0.000180836	0.00357269	0.519873
RIIAD1	-1.88712	6.62281	4.06007	0.000180876	0.00357269	0.519667
PLCE1	-0.964416	4.7526	4.05949	0.000181208	0.00357489	0.517934
GRB2	0.569627	4.91982	-4.05927	0.000181338	0.00357489	0.517258
FOXO1	-0.915864	4.14922	4.05886	0.000181576	0.00357489	0.516023
CPSF7	-0.444399	6.2667	4.05876	0.000181629	0.00357489	0.515746
C20orf27	1.00659	4.07137	-4.05849	0.000181787	0.00357489	0.514929
VN1R4	0.46467	2.53749	-4.05822	0.000181941	0.00357489	0.514129
RPL22L1	1.21111	8.76854	-4.05704	0.000182625	0.0035852	0.510591
FBXO8	-0.537977	6.89197	4.0557	0.000183409	0.00359745	0.506551
HCG27	-1.15343	4.14881	4.05471	0.000183987	0.00360563	0.503586
SAMD10	0.396942	2.80875	-4.05333	0.000184796	0.00361834	0.499449
SMTN	-0.605052	3.71242	4.04865	0.000187561	0.00366785	0.485451
ALG13	0.537681	5.19154	-4.0485	0.000187651	0.00366785	0.484996
REL	-0.553753	5.6001	4.04745	0.000188277	0.00367431	0.48186
TRIM15	0.313341	2.89341	-4.04734	0.000188343	0.00367431	0.48153
FMR1	-0.532939	8.25571	4.04711	0.000188481	0.00367431	0.480836
C2CD5	-0.589102	9.52982	4.04685	0.000188636	0.00367431	0.480065
GPR180	-0.689795	6.13629	4.04609	0.000189092	0.00368001	0.477786
GPRIN3	0.831817	4.55712	-4.04409	0.000190296	0.00370023	0.471805
PIM1	-1.52075	6.02296	4.0424	0.000191318	0.0037169	0.466755
CD55	1.6575	5.44826	-4.04185	0.000191655	0.00371941	0.465096
NIT2	0.543669	7.92021	-4.04157	0.000191826	0.00371941	0.464256
ACAA1	0.607164	5.74472	-4.04138	0.000191944	0.00371941	0.463677
KCTD3	-0.742385	8.6588	4.04006	0.000192746	0.00372872	0.459749
INHBE	1.17139	2.81884	-4.04005	0.000192756	0.00372872	0.459698
AHI1	-0.944073	7.01005	4.03937	0.000193169	0.00373349	0.45768
STYXL1	0.863091	4.46662	-4.03782	0.000194122	0.00374869	0.453043
CDKN1B	-0.62411	9.00958	4.03725	0.000194471	0.00375221	0.451348
CDC7	-1.00267	8.64859	4.03678	0.000194764	0.00375463	0.449933
EIF3A	0.689613	8.32378	-4.03554	0.000195533	0.00376622	0.446219
MATN2	-1.16119	4.80585	4.03427	0.000196321	0.00377817	0.442426
PER3	-0.762389	4.80852	4.03297	0.000197129	0.00379047	0.438557
FAHD1	0.763212	6.70085	-4.0324	0.000197487	0.00379411	0.436847
PDP2	0.853773	3.62401	-4.03082	0.000198482	0.00380673	0.432111
VCP	0.35169	7.46349	-4.03082	0.000198483	0.00380673	0.432107
SNX16	-0.754344	5.645	4.03054	0.000198656	0.00380681	0.431285
EIF3E	0.553757	7.70327	-4.02312	0.000203382	0.00389405	0.409133
C6orf136	-1.00678	7.05658	4.02254	0.000203759	0.00389796	0.407385
PNPO	0.938387	4.39511	-4.02119	0.000204631	0.0039113	0.403364
LOC642620	0.54151	2.93358	-4.02053	0.000205058	0.00391613	0.4014
SCAPER	-0.56518	6.91463	4.0201	0.000205336	0.00391812	0.400122
VANGL1	-1.07716	4.9981	4.0195	0.000205728	0.00392227	0.398326
WDR4	0.474898	3.93193	-4.01896	0.000206078	0.00392561	0.396723
TMEM167A	0.522648	8.28175	-4.01843	0.000206429	0.00392593	0.395122
ANKRD36B	-1.36549	10.1706	4.01826	0.000206539	0.00392593	0.394617
LOC202181	-1.19922	7.20397	4.01803	0.000206687	0.00392593	0.393943
DHODH	0.513736	3.42779	-4.01787	0.000206793	0.00392593	0.393461
MAPKAPK3	0.684648	4.24195	-4.01691	0.000207422	0.00393052	0.3906
ZNF616	0.870419	3.95766	-4.0168	0.000207497	0.00393052	0.390258
HPCA	1.10272	4.38306	-4.0167	0.00020756	0.00393052	0.389974
LINC00282	0.898543	3.14672	-4.01623	0.000207868	0.00393303	0.388579
ZFYVE19	-0.990733	5.4061	4.01196	0.000210698	0.00398323	0.37584
LPGAT1	-0.830213	8.70239	4.01134	0.000211112	0.00398772	0.373988
RMI1	-0.95702	8.51418	4.00982	0.000212128	0.00400353	0.369468
WSB2	-0.525557	9.08198	4.0085	0.000213015	0.00401691	0.365535
DST	-0.831298	5.56599	4.00793	0.000213404	0.00402086	0.36382
EBF4	-1.20382	4.58348	4.00489	0.000215463	0.0040546	0.354775
CCPG1 /// DYX1C1-CCPG1	-1.17147	6.86328	4.00476	0.000215555	0.0040546	0.354373
MRPS30	0.619028	6.5296	-4.00345	0.000216449	0.00406801	0.350473
RGS22	-1.046	4.27512	4.00026	0.000218642	0.0041058	0.340978
MMACHC	1.05475	3.11839	-3.99964	0.000219069	0.00411037	0.339144
BTBD1	0.453056	8.39584	-3.99908	0.000219461	0.00411425	0.337458
RPA1	-0.61394	7.18856	3.99882	0.000219641	0.00411425	0.336685
APBA2	1.14949	5.82207	-3.99769	0.000220427	0.00412552	0.333324
RBM28	0.664963	6.34016	-3.99637	0.000221345	0.00413926	0.32941
LRRC31	0.325328	2.33205	-3.99592	0.000221662	0.00414175	0.328061
LOC105373660	-0.813183	6.04452	3.99497	0.000222329	0.00415076	0.325231
ZNF624	-0.686591	4.51382	3.99249	0.00022408	0.00417997	0.317846
C1orf112	-1.36605	6.17482	3.9917	0.000224637	0.00418689	0.315508
TRAK2	-0.8839	9.07163	3.98882	0.000226686	0.00422158	0.306959
ZFP64	0.274466	3.42033	-3.9885	0.000226915	0.00422234	0.306009
RNF41	0.487633	4.35865	-3.98707	0.000227941	0.00423792	0.301762
PABPC1L	-0.90253	5.49892	3.98498	0.000229453	0.00426252	0.295534
MEIS3P1	-1.40898	7.55959	3.98236	0.000231358	0.00429103	0.287751
ST5	-1.23782	6.98327	3.98223	0.000231452	0.00429103	0.287369
CNBP	0.515439	8.1339	-3.98208	0.00023156	0.00429103	0.286929
MRPS24 /// URGCP-MRPS24	0.61567	8.73218	-3.98119	0.000232211	0.00429656	0.284287
CABLES2	-1.07521	7.52306	3.98115	0.000232241	0.00429656	0.284164
RAB15	-1.17265	6.38638	3.97962	0.000233367	0.00431383	0.279614
HIST1H3E	0.629456	3.24649	-3.97685	0.000235414	0.00434559	0.271394
ANKRD36	-1.10875	9.43439	3.97677	0.000235472	0.00434559	0.271161
CSTF2T	-0.568857	6.82355	3.97579	0.000236201	0.00435314	0.268251
ANKRD20A11P	-1.27848	6.75185	3.9757	0.000236268	0.00435314	0.267985
PIDD1	-1.24385	6.78816	3.97518	0.000236656	0.00435326	0.266438
NOP58	0.50474	9.56328	-3.97509	0.000236723	0.00435326	0.266174
HIVEP2	-0.770941	4.4191	3.97491	0.000236856	0.00435326	0.265645
C2orf47	0.462478	7.28876	-3.97186	0.000239146	0.00439177	0.256587
CEP97	-0.774052	5.6331	3.9709	0.00023987	0.00440094	0.253742
OST4	0.616754	8.24032	-3.97068	0.000240037	0.00440094	0.253088
RPRD1A	0.705931	6.14334	-3.96861	0.00024161	0.004426	0.24694
RPS16P5	-1.34757	7.40104	3.96836	0.000241797	0.004426	0.24621
PAQR4	-0.990164	7.51723	3.96732	0.000242592	0.00443693	0.243122
TBC1D14	0.492449	6.97809	-3.96569	0.00024384	0.00445612	0.238295
SOX7	2.49779	5.75712	-3.9651	0.000244294	0.0044608	0.236543
RUSC1	-0.998953	6.62898	3.9647	0.000244603	0.00446281	0.235355
FAM172A	-0.588626	7.34978	3.96329	0.000245695	0.0044791	0.231161
FASN	0.571606	4.0769	-3.96265	0.000246191	0.0044845	0.229265
EP300-AS1	-1.71712	5.78103	3.96179	0.000246856	0.00449298	0.226724
SLC1A1	1.12301	3.97707	-3.96121	0.000247303	0.00449747	0.225024
TMEM14A	-1.0487	8.86398	3.95964	0.000248531	0.00451615	0.220362
PSMB5	0.570494	7.91405	-3.95533	0.000251922	0.00457407	0.207611
NNT	-0.493597	5.68722	3.95447	0.000252606	0.00458278	0.205061
PDCD6IP	0.533882	7.2519	-3.95418	0.000252841	0.00458336	0.204184
VENTXP1	0.289249	2.60426	-3.95263	0.000254076	0.00460204	0.1996
DMC1	-1.13784	4.84297	3.95149	0.000254983	0.00461474	0.196248
ZSWIM5	-1.19842	6.54037	3.95078	0.000255558	0.00462075	0.194128
EXOSC5	0.938178	6.25948	-3.95057	0.000255726	0.00462075	0.193509
CHRNA3	-1.12034	8.8793	3.94946	0.000256617	0.00463313	0.190237
RRP12	0.312099	3.27636	-3.94914	0.000256881	0.00463417	0.189271
ARHGDIA	0.513044	3.46903	-3.94739	0.000258294	0.00465493	0.184113
THEM6	1.0283	5.32093	-3.94715	0.000258488	0.00465493	0.183404
ELF5	0.30227	2.57336	-3.94674	0.000258822	0.00465493	0.182189
PKD1L2	0.256418	2.5516	-3.9467	0.00025886	0.00465493	0.182051
LOC729732	-0.998621	4.84077	3.94522	0.00026006	0.00467277	0.1777
RPL19	0.532934	11.6575	-3.94438	0.00026075	0.00468142	0.175209
LOC100996255	-0.792134	7.27742	3.94408	0.000260995	0.00468207	0.174327
C9orf40	-0.828522	6.5788	3.94269	0.000262142	0.0046989	0.170202
LOC729970	-0.514105	3.43951	3.94061	0.00026386	0.00472593	0.164056
ACSF3	0.382759	3.0188	-3.93939	0.00026487	0.00474024	0.160464
SNHG19	1.37005	7.03442	-3.93876	0.000265397	0.0047459	0.158593
BRCA2	-1.48977	5.64611	3.93535	0.00026825	0.0047931	0.148538
ATRX	-0.429895	7.73835	3.93185	0.00027122	0.00484195	0.138183
LOC101928307	-1.70218	6.09734	3.93156	0.000271465	0.00484195	0.137333
GTF2E1	0.563639	6.79797	-3.93137	0.00027163	0.00484195	0.136762
PARD6G-AS1	0.747979	3.652	-3.93021	0.000272617	0.00485569	0.133351
GRAMD1B	-1.26867	8.16572	3.92733	0.000275096	0.00489244	0.12484
DGUOK	0.463182	6.1844	-3.9273	0.000275115	0.00489244	0.124772
RNASE11	0.362737	2.68612	-3.92654	0.000275773	0.00490026	0.122526
CCDC85C	0.704008	6.58328	-3.92603	0.000276212	0.00490148	0.121031
ERCC3	-0.376333	6.82854	3.92564	0.000276551	0.00490148	0.119877
PLPP5	-1.00493	5.57731	3.92541	0.000276753	0.00490148	0.119193
ANKRD16	0.680308	4.42359	-3.92538	0.000276778	0.00490148	0.119107
HOMER1	0.951457	6.25033	-3.92512	0.000277001	0.00490148	0.118348
RHCG	0.462722	2.79951	-3.92472	0.000277351	0.00490148	0.117163
H2AFX	-0.471951	5.24195	3.9247	0.000277368	0.00490148	0.117105
TAF1D	0.676242	7.77881	-3.92383	0.00027813	0.00491108	0.114525
HCN3	-1.37133	7.13273	3.92101	0.000280595	0.00495072	0.106228
WDR90	-0.417808	3.85829	3.91985	0.000281618	0.00496487	0.102807
SFXN4	0.633051	5.31063	-3.91811	0.000283158	0.00498811	0.0976798
ANKRD10 /// ANKRD10-IT1	-1.01054	9.12205	3.91736	0.000283829	0.00499579	0.0954565
NOTCH2NL	-2.28143	8.65085	3.91712	0.000284039	0.00499579	0.0947611
HCG22	0.362406	3.07188	-3.91675	0.000284374	0.00499779	0.0936505
EFCAB7	-0.826076	6.81699	3.91479	0.000286122	0.00502225	0.0878904
CTU2	0.28411	2.61328	-3.91469	0.000286214	0.00502225	0.0875902
IMMP2L	0.452327	4.01828	-3.91284	0.000287877	0.0050475	0.0821434
CALN1	0.833878	2.58736	-3.91162	0.000288977	0.00506284	0.0785582
RAB30-AS1	-0.779447	5.49626	3.91088	0.000289647	0.00507062	0.0763819
NUDT9	0.61339	7.43544	-3.91036	0.000290124	0.00507503	0.074834
PSMC1	0.424317	9.15225	-3.90995	0.000290493	0.00507753	0.0736388
MPHOSPH9	-0.538551	6.59974	3.90959	0.00029082	0.0050793	0.0725809
DCP1A	0.397956	6.6887	-3.90881	0.000291529	0.00508679	0.0702926
C1orf109	0.684312	6.17971	-3.90862	0.000291702	0.00508679	0.0697367
TDG	0.589009	7.09159	-3.90771	0.000292538	0.00509742	0.0670448
ASMT	1.92222	3.51661	-3.90576	0.000294326	0.0051246	0.0613196
SIK2	-0.47443	4.68824	3.90508	0.000294952	0.00513152	0.0593229
AIF1L	-0.819972	4.53858	3.90454	0.000295457	0.00513322	0.0577127
EXD2	0.359322	4.92127	-3.90436	0.000295618	0.00513322	0.0572036
HSPA9	0.434727	6.79166	-3.90424	0.000295735	0.00513322	0.056831
SLC22A17	-0.462622	4.33538	3.90353	0.000296389	0.00514061	0.0547537
EFR3B	-0.452863	4.0709	3.90039	0.00029932	0.00518744	0.0455065
HSPA1A /// HSPA1B	-1.66857	10.3322	3.89994	0.000299739	0.00518903	0.0441907
LOC100130872	0.538125	2.96306	-3.8998	0.000299873	0.00518903	0.0437713
RITA1	0.761007	4.43286	-3.8989	0.000300714	0.00519957	0.0411408
LOC101928273	0.633428	2.51879	-3.89748	0.000302052	0.0052187	0.0369663
FLRT2 /// LOC100506718	1.3733	3.98745	-3.89548	0.000303945	0.00524736	0.0310983
HIST1H2AE	1.48062	4.08295	-3.89398	0.000305373	0.00526797	0.0266938
SHC1	0.583159	4.01058	-3.89368	0.000305665	0.00526809	0.0257958
FCF1 /// MAPK1IP1L	0.812785	6.0996	-3.89349	0.000305848	0.00526809	0.0252309
ABHD17C	-0.773657	6.81879	3.89262	0.000306678	0.00527833	0.0226875
SRGAP2	-1.08523	5.33173	3.89215	0.000307132	0.00528211	0.0212949
EML6	-1.07862	6.21491	3.89187	0.000307398	0.00528264	0.0204827
KIFAP3	-0.700105	8.43959	3.89046	0.000308758	0.00530195	0.0163363
LHX2	-1.07988	7.14492	3.88968	0.000309512	0.00531085	0.0140424
SLC25A6	0.740121	9.97318	-3.88763	0.000311499	0.00534086	0.0080319
ARHGEF26	-0.849365	3.88737	3.88309	0.000315941	0.00540765	-0.00526934
ZDHHC24	0.596418	3.36686	-3.88281	0.000316219	0.00540765	-0.00609549
ACYP1	-0.851825	9.41793	3.88264	0.000316388	0.00540765	-0.00659893
SNHG3	0.589823	2.85793	-3.8826	0.000316428	0.00540765	-0.00671768
GLTSCR1L	-0.871852	7.60796	3.88221	0.000316816	0.00540765	-0.00786837
ARHGAP19	-0.868748	6.89159	3.88219	0.000316837	0.00540765	-0.00793208
RAB7A	0.278944	4.16707	-3.87976	0.000319246	0.00544462	-0.0150466
YKT6	0.618175	4.36324	-3.87937	0.00031964	0.0054472	-0.016204
ATP11C	0.822256	4.48643	-3.87653	0.000322483	0.00549149	-0.0245214
TRMT10C	0.631703	7.46275	-3.87577	0.000323242	0.00549845	-0.0267309
C10orf126	0.333565	2.46507	-3.87564	0.000323381	0.00549845	-0.0271335
RFPL1S /// RFPL3S	0.696049	3.40923	-3.87459	0.000324439	0.00550968	-0.0302007
MYRIP	-0.692117	3.59535	3.87429	0.00032474	0.00550968	-0.0310732
ODC1	0.802899	10.332	-3.87426	0.000324776	0.00550968	-0.0311781
TXNRD1	0.377645	5.33947	-3.8734	0.000325643	0.00552022	-0.033682
PTPN11	0.291708	4.71579	-3.8712	0.000327884	0.00555402	-0.0401223
CHAF1B	-1.30053	6.10576	3.87061	0.000328494	0.00556016	-0.0418677
NOP14	0.855076	6.12077	-3.86868	0.00033047	0.00558539	-0.0474994
ZFP37	-0.841818	5.20135	3.86862	0.000330539	0.00558539	-0.0476963
LOC100506473	0.853428	4.41912	-3.86843	0.00033073	0.00558539	-0.0482391
TECPR1	0.508732	7.19173	-3.86775	0.000331433	0.00559306	-0.0502318
MSRA	-0.615546	3.77759	3.86711	0.000332094	0.00559546	-0.0521028
ZFP91	-0.370238	8.29536	3.86685	0.000332363	0.00559546	-0.0528627
MARK4	0.487819	6.04211	-3.86655	0.000332679	0.00559546	-0.0537558
UTP4	0.792736	8.1253	-3.86649	0.000332735	0.00559546	-0.0539128
CCDC43	0.343741	7.0988	-3.86641	0.00033282	0.00559546	-0.0541533
ZNF818P	-0.772174	3.80625	3.86589	0.000333359	0.00560033	-0.0556729
BBX	1.02497	5.52086	-3.86519	0.00033409	0.00560842	-0.0577295
OSTC	0.634795	7.57466	-3.86324	0.000336122	0.00563833	-0.0634247
GTF2A1L	0.418508	2.55236	-3.86295	0.00033643	0.00563928	-0.0642841
CH17-408M7.1 /// LOC101927468	-1.21706	4.26739	3.86244	0.000336964	0.00564091	-0.0657731
MORN3	-0.573638	5.26776	3.86238	0.000337029	0.00564091	-0.065955
PRKRA	-0.61796	7.74777	3.86211	0.000337309	0.00564139	-0.066734
VLDLR	-1.06404	7.10321	3.86073	0.000338767	0.00566156	-0.0707833
FTL	0.73787	10.1059	-3.85997	0.000339563	0.00567066	-0.0729882
RNASEH2C	-0.773589	6.37302	3.85814	0.000341504	0.00569884	-0.0783394
C8orf48	-1.38025	4.58011	3.85736	0.000342332	0.00570837	-0.080612
MFI2-AS1	-0.731328	3.61469	3.85713	0.000342584	0.00570837	-0.0813026
COX16 /// SYNJ2BP-COX16	0.551691	6.79738	-3.85316	0.000346843	0.00577506	-0.0929016
INTS7	-0.780714	7.70948	3.85218	0.000347897	0.00578833	-0.0957518
EIF5A	0.792495	6.27241	-3.85154	0.000348601	0.00579574	-0.0976472
SLITRK6	-2.56828	6.38202	3.84998	0.000350286	0.00581947	-0.102176
ALDH9A1	-0.517839	8.39632	3.84793	0.000352531	0.00585107	-0.108172
HOXA3	0.276468	2.58256	-3.8475	0.000353007	0.00585107	-0.109438
MRPS34	0.818422	5.60517	-3.84738	0.000353131	0.00585107	-0.109769
RNF115	-0.335593	5.57919	3.84729	0.00035323	0.00585107	-0.110031
BRI3BP /// THRIL	-0.921463	8.31415	3.84683	0.000353737	0.00585516	-0.111378
ZNF395	-0.400852	4.84772	3.8462	0.000354438	0.00586082	-0.113235
CYP2R1	-0.607614	4.24899	3.84605	0.000354601	0.00586082	-0.113666
NUDT18	0.748848	3.24736	-3.84519	0.000355555	0.00587227	-0.116188
ZNF367	-1.925	8.58516	3.84386	0.000357018	0.0058921	-0.120042
ZNF184	-1.28012	6.9052	3.84344	0.000357486	0.0058955	-0.121271
RGS12	-0.360556	3.44784	3.84307	0.000357899	0.00589563	-0.122356
OSER1	-0.585039	6.08934	3.84279	0.000358215	0.00589563	-0.123185
SLC25A39	0.947383	5.22392	-3.84273	0.000358281	0.00589563	-0.123356
DBNDD2 /// SYS1-DBNDD2	-0.761363	7.20738	3.84198	0.00035911	0.00589908	-0.125527
RFNG	0.54416	4.65399	-3.84198	0.000359112	0.00589908	-0.12553
HMGA2	0.837942	3.28489	-3.84183	0.000359277	0.00589908	-0.125963
GNRH1	-0.795615	3.99253	3.8398	0.000361557	0.00593217	-0.131898
SLC25A26	0.746004	5.43382	-3.83902	0.000362434	0.00594222	-0.134173
EDAR	0.501852	2.92102	-3.83795	0.000363638	0.00595763	-0.137286
NOL10	0.573858	5.43272	-3.83522	0.000366741	0.0060019	-0.145258
GADD45GIP1	0.321986	4.15081	-3.835	0.000366993	0.0060019	-0.145905
ELP2	0.418545	5.78995	-3.83487	0.000367142	0.0060019	-0.146284
ATP5B	0.511267	9.7755	-3.83431	0.000367776	0.00600326	-0.147903
CEP192	-0.576489	7.54241	3.83415	0.000367963	0.00600326	-0.14838
TRAF3	0.825629	6.2773	-3.83409	0.000368026	0.00600326	-0.148541
TRAV25	0.453822	2.36931	-3.83362	0.00036856	0.00600761	-0.149902
RPS9	0.353054	7.82652	-3.83196	0.000370472	0.0060344	-0.154757
HRH3	0.313045	2.80684	-3.83158	0.000370909	0.00603715	-0.155864
ARSJ	0.322963	2.32254	-3.83102	0.00037155	0.00604015	-0.157482
MAPKAPK5	0.513517	6.36286	-3.83093	0.000371654	0.00604015	-0.157744
B3GNTL1	0.409456	3.23087	-3.83072	0.0003719	0.00604015	-0.158367
NAT9	0.651365	5.85386	-3.82977	0.000372997	0.0060536	-0.161131
POLE3	0.806682	7.25053	-3.82931	0.000373527	0.00605765	-0.162462
PCCB	0.481767	4.70281	-3.82909	0.000373786	0.00605765	-0.163112
GTF2IP20 /// LINC01061 /// LOC101927097 /// LOC729218	1.0653	4.21642	-3.82736	0.000375798	0.00608588	-0.16815
CD72	0.473867	2.87355	-3.82669	0.000376574	0.00609405	-0.170085
HFM1	-0.43592	3.78832	3.82569	0.000377753	0.00610873	-0.173018
SUGP2	-0.478163	7.62367	3.82446	0.000379196	0.00612766	-0.176595
TRMT61A	0.302592	3.47282	-3.82219	0.000381873	0.00616648	-0.183193
WNK2	0.423599	3.63658	-3.82012	0.000384331	0.00620171	-0.189212
LINC00328	0.562457	2.61024	-3.81919	0.000385448	0.00621528	-0.191935
HENMT1	-1.19073	7.10173	3.81854	0.000386224	0.00622332	-0.19382
RPS6KA5	-0.506733	5.56468	3.81736	0.00038764	0.00624167	-0.197254
PSMB2	0.397507	5.05936	-3.81641	0.000388783	0.00625559	-0.200015
NIN	-0.579749	4.74381	3.81615	0.000389087	0.00625601	-0.200748
RFX1	-0.284568	4.34859	3.8146	0.000390969	0.00628177	-0.205274
PSMA7	0.586733	7.8995	-3.81352	0.00039228	0.00629833	-0.208414
RPL28	0.735276	8.92908	-3.81295	0.000392972	0.00630213	-0.210067
C1orf21	-0.596998	4.30327	3.81286	0.000393077	0.00630213	-0.210318
ZNF415	-0.740906	5.92641	3.81144	0.000394814	0.00632547	-0.214454
ARHGEF28	-1.31737	4.51074	3.80936	0.00039736	0.00636173	-0.220482
PALM	-0.953611	4.63386	3.80849	0.000398434	0.00637438	-0.223013
MAGEE1	-0.868789	6.17765	3.80754	0.000399608	0.00638862	-0.225772
EIF3D	0.600528	9.42947	-3.80524	0.000402464	0.0064297	-0.23245
INIP	-0.59638	5.62878	3.80299	0.000405278	0.00647006	-0.238984
C4orf46 /// TOMM7	0.618589	9.57476	-3.80249	0.000405904	0.00647426	-0.240429
TIAM1	-0.84933	5.98187	3.80232	0.000406118	0.00647426	-0.240924
PLSCR1	-0.823539	5.03104	3.80103	0.000407742	0.00649556	-0.244667
LYPLA2	0.397316	4.18735	-3.80072	0.000408133	0.00649718	-0.245566
MBD4	-0.411293	7.06499	3.79998	0.00040907	0.00650749	-0.247716
CTCFL	2.50988	4.22369	-3.79916	0.000410114	0.00651947	-0.250104
ERBB2IP	-0.600335	6.40167	3.79885	0.000410501	0.00652102	-0.25099
LDHB	0.380589	11.522	-3.79629	0.000413761	0.00656817	-0.258406
ADAMTS12	0.290001	2.86745	-3.7946	0.000415931	0.00659796	-0.26331
GATAD2A	0.299674	4.73683	-3.79296	0.000418047	0.00662685	-0.268067
ST8SIA2	-1.3797	4.64626	3.7926	0.00041851	0.00662951	-0.269105
ADCK3	0.481452	4.6696	-3.79193	0.000419387	0.00663872	-0.271066
RPL13	0.69494	7.6661	-3.79033	0.00042146	0.00666685	-0.275689
ZNF44	-0.450876	4.43223	3.78948	0.000422568	0.00667957	-0.278149
PKN3	-0.775686	3.9516	3.78926	0.000422859	0.00667957	-0.278794
CEP57L1	-0.346019	3.44741	3.78885	0.000423397	0.00668338	-0.279987
SLC35F1	1.07227	6.62543	-3.78849	0.000423868	0.0066861	-0.281028
HSPA2	-1.96235	6.64276	3.78653	0.000426433	0.00672186	-0.286684
KMT5A	-0.46818	5.06092	3.78524	0.000428136	0.00674396	-0.290419
RBPMS2	-1.4168	4.38168	3.78155	0.000433049	0.00681306	-0.301113
RCBTB2	-1.09346	4.80019	3.78149	0.000433128	0.00681306	-0.301285
CHFR	0.685378	6.44588	-3.78072	0.000434152	0.00682439	-0.303498
STIL	-1.58341	6.47299	3.77964	0.00043561	0.00684252	-0.306639
GPATCH4	0.447393	4.21403	-3.77938	0.000435955	0.00684315	-0.30738
ADAMTS8	0.578764	2.76391	-3.77905	0.000436406	0.00684546	-0.30835
RPL14 /// RPL14P1	0.557628	11.1083	-3.77871	0.000436861	0.00684781	-0.309326
PHTF1	-0.708247	5.67348	3.77757	0.000438396	0.00686708	-0.312612
PIGX	-0.510823	5.84782	3.77696	0.000439223	0.00687215	-0.314379
LIG3	0.547813	4.59538	-3.77688	0.000439331	0.00687215	-0.314609
ZNF195	0.629438	7.61879	-3.77652	0.000439816	0.00687495	-0.315643
PHB	0.548549	6.62964	-3.77471	0.000442283	0.00690871	-0.320884
KIF26B	0.290872	2.93049	-3.77355	0.000443875	0.00692294	-0.324251
ICA1L	-0.619436	4.70396	3.77341	0.000444059	0.00692294	-0.324639
ZBED8	-0.797208	6.81672	3.7733	0.000444217	0.00692294	-0.324974
ICT1	0.744639	7.06809	-3.77314	0.000444426	0.00692294	-0.325413
TRIM62	0.553794	3.35449	-3.77193	0.000446097	0.00693598	-0.32893
HIST1H2AK	0.859372	3.46758	-3.77188	0.000446162	0.00693598	-0.329067
PCF11-AS1	-1.06896	6.04946	3.77186	0.000446189	0.00693598	-0.329123
TCEAL4	0.50408	8.3975	-3.77151	0.000446672	0.00693869	-0.330137
DZIP1L	-0.965219	5.77001	3.7711	0.000447232	0.0069426	-0.331311
SESTD1	-0.901595	7.59269	3.76864	0.000450647	0.00699078	-0.338438
SRP72	0.468642	7.07999	-3.76781	0.000451795	0.00700375	-0.340821
TUBA1A /// TUBA1B	-0.38606	12.6018	3.76624	0.000453983	0.00703141	-0.345348
XRCC4	1.38214	4.59882	-3.76608	0.000454204	0.00703141	-0.345804
REEP2	0.825062	5.17379	-3.76579	0.000454623	0.00703305	-0.346667
SRGAP2 /// SRGAP2B /// SRGAP2C	-0.953686	6.7047	3.76511	0.000455572	0.00704288	-0.348621
C15orf61	0.749142	8.30941	-3.762	0.000459951	0.00710348	-0.357583
ZBTB41	-0.850786	7.46478	3.76188	0.000460124	0.00710348	-0.357934
WHSC1	-0.464052	7.08777	3.76018	0.00046254	0.00713588	-0.36284
TP53BP2	-0.726534	8.46674	3.75975	0.00046315	0.00714039	-0.364074
FBXO30	-0.532868	6.15549	3.75948	0.000463536	0.00714144	-0.364854
RGS8 /// SDHAP3	-1.06607	7.06404	3.75887	0.000464411	0.00715003	-0.366622
OR5L2	0.265739	2.87801	-3.75775	0.000466022	0.00716991	-0.369864
IL17RB	-1.37647	4.77299	3.75487	0.000470169	0.00722878	-0.378163
GLRX5	0.619952	8.98627	-3.75456	0.000470618	0.00723072	-0.379055
RPS27 /// RPS27P29	-1.39794	6.25574	3.75365	0.000471936	0.00724579	-0.381675
SARS	0.512339	6.58725	-3.75344	0.000472243	0.00724579	-0.382285
ESR1	0.203391	2.81935	-3.75245	0.000473686	0.00726297	-0.385142
MRPL1	0.54836	7.34181	-3.75129	0.000475376	0.00728391	-0.388476
LYSMD4	-0.477581	6.4937	3.75036	0.000476736	0.00728511	-0.391152
OTUB1	0.407466	4.94874	-3.75033	0.000476781	0.00728511	-0.391241
C21orf33 /// LOC102724023	0.734381	6.83488	-3.75031	0.000476815	0.00728511	-0.391307
C8orf59	0.474514	7.4006	-3.75026	0.000476878	0.00728511	-0.391431
FAM86B3P	0.269588	2.74281	-3.75013	0.000477074	0.00728511	-0.391817
LOC101930067	0.642804	2.9876	-3.74801	0.000480194	0.00732776	-0.397919
DDX11 /// DDX12P /// LOC642846	-0.826704	5.88126	3.74597	0.000483218	0.00736426	-0.403798
URI1	0.415308	5.84138	-3.74595	0.000483241	0.00736426	-0.403842
SUV39H1	-0.565753	6.00011	3.74462	0.000485218	0.00738938	-0.407665
DUS4L	0.51688	4.60916	-3.74316	0.000487413	0.0074155	-0.411892
RAD21	-0.515985	9.57112	3.74304	0.000487593	0.0074155	-0.412237
SVIL	-1.18199	5.25241	3.74154	0.000489836	0.00743843	-0.416534
LOC102724002	-0.614642	6.57974	3.74146	0.000489962	0.00743843	-0.416775
PDS5B	-0.435281	4.841	3.74137	0.000490093	0.00743843	-0.417026
MVP	0.964524	4.2531	-3.74086	0.000490869	0.00744517	-0.418506
RELL1	-0.665476	4.78171	3.73998	0.0004922	0.00745709	-0.421041
COA4	0.794921	6.80536	-3.73989	0.000492325	0.00745709	-0.42128
BACH2	-0.905503	6.45748	3.73968	0.00049265	0.00745709	-0.421897
LOC105374836 /// TRABD2A	0.307721	2.45074	-3.73934	0.000493164	0.00745985	-0.422874
RPS14	0.283462	5.6125	-3.73604	0.000498187	0.00753077	-0.432361
EHBP1L1	-0.49312	3.52163	3.73529	0.00049934	0.00753841	-0.434525
NEK6	0.386747	3.04104	-3.73517	0.000499519	0.00753841	-0.43486
RCN1	1.08053	8.0602	-3.73505	0.000499699	0.00753841	-0.435197
LOC101929584	0.565398	3.27705	-3.7347	0.000500233	0.0075414	-0.436197
ATL1	-0.657186	7.96311	3.73346	0.000502149	0.00756522	-0.439776
GABRE	-2.24443	4.92288	3.73322	0.000502513	0.00756563	-0.440453
C4orf33	-0.362265	3.71602	3.73275	0.000503238	0.00756982	-0.441804
MFSD3	0.403941	2.90712	-3.73261	0.000503465	0.00756982	-0.442225
GSTZ1	1.16012	4.04529	-3.73177	0.000504752	0.00757991	-0.444615
RNF19B	-0.787881	5.15628	3.73174	0.00050481	0.00757991	-0.444723
CDC123	0.502021	8.32473	-3.73072	0.000506384	0.00759846	-0.447636
MRPS22	0.469338	7.49591	-3.73046	0.000506794	0.00759955	-0.448395
RASSF1	-0.612073	6.43003	3.72976	0.000507888	0.00761087	-0.450412
SEC13	0.398241	8.48976	-3.72935	0.000508523	0.00761235	-0.451581
CRIP2	-0.905736	3.61434	3.72926	0.000508664	0.00761235	-0.451842
ECRP	0.466649	2.80194	-3.72815	0.0005104	0.00763325	-0.45503
NAT8L	0.691879	4.12144	-3.72772	0.000511073	0.00763824	-0.456264
LINC01010	0.335963	2.63803	-3.72746	0.000511486	0.00763933	-0.45702
B4GALNT1	-0.71687	4.36039	3.72712	0.000512006	0.00764202	-0.457971
SLC35G1	0.668043	4.18327	-3.72676	0.000512583	0.00764555	-0.459025
OXSR1	0.50764	7.62094	-3.72614	0.000513557	0.007655	-0.460802
DMXL1	-0.679813	6.6789	3.72518	0.000515075	0.00767254	-0.463564
AMPD3	0.808702	4.04333	-3.72283	0.000518788	0.00772272	-0.470285
PFKFB3	-1.77439	7.32364	3.72202	0.000520091	0.00773699	-0.472632
GAS7	-0.797066	5.24284	3.72096	0.000521771	0.00775685	-0.47565
ASS1	1.74386	5.16054	-3.72042	0.000522642	0.00776467	-0.477211
TOR3A	-0.613168	5.23436	3.71997	0.000523358	0.00777017	-0.478493
AKAP5	-0.767535	4.29761	3.71939	0.000524286	0.00777882	-0.480151
MYO7A	-1.0754	4.83893	3.71749	0.000527347	0.00781907	-0.485598
COASY	0.362013	6.26516	-3.71593	0.000529882	0.00785038	-0.490085
FAM114A1	-1.22507	4.58227	3.71576	0.000530157	0.00785038	-0.490571
TMEM42	0.502042	6.21772	-3.71502	0.000531362	0.00786305	-0.492695
CELSR3	-0.866235	7.74035	3.71459	0.000532056	0.00786361	-0.493916
SAMHD1	-0.485118	5.31474	3.71457	0.000532101	0.00786361	-0.493994
LHFPL3	-1.69156	7.86634	3.71387	0.000533231	0.00787514	-0.495979
USMG5	0.45472	10.2517	-3.71359	0.000533691	0.00787676	-0.496786
MID1	-1.22745	6.58232	3.71248	0.000535507	0.00789838	-0.499965
CCDC82	-0.612894	6.14615	3.7116	0.000536958	0.00791458	-0.502495
CLCN7	0.363772	4.67472	-3.71136	0.000537352	0.0079152	-0.503182
ICAM4	0.607211	2.52881	-3.71056	0.000538674	0.00792948	-0.505481
TPRA1	0.708592	3.84843	-3.70987	0.000539799	0.00793703	-0.507432
AGGF1	-0.5332	6.75393	3.70982	0.000539893	0.00793703	-0.507596
HRSP12	0.73197	4.6857	-3.70951	0.0005404	0.00793929	-0.508474
RPL14	0.64297	7.83721	-3.70924	0.000540848	0.00794068	-0.509249
ELAVL4	1.65924	3.29897	-3.70881	0.000541557	0.0079459	-0.510474
SNX7	-1.14256	4.54425	3.70675	0.000544993	0.00798759	-0.51639
UBE2F	0.745264	5.83909	-3.70668	0.000545109	0.00798759	-0.51659
C5orf34	-1.04716	6.24754	3.7042	0.000549253	0.0080411	-0.523673
CCDC47	0.555795	6.93943	-3.70388	0.000549795	0.0080411	-0.524595
AKAP6	0.610779	3.05221	-3.70386	0.000549834	0.0080411	-0.524662
TRBV27	0.682395	3.24944	-3.70255	0.00055203	0.00806439	-0.528391
CCL1	0.429612	2.72079	-3.70248	0.000552144	0.00806439	-0.528584
NLN	0.647567	4.96984	-3.70206	0.000552856	0.00806955	-0.52979
FAM171A1	1.12256	7.14799	-3.70161	0.00055362	0.00806989	-0.53108
GUCY2D	-1.27737	5.5798	3.70158	0.000553674	0.00806989	-0.531171
DNAJA4	-0.681078	4.48834	3.70141	0.000553957	0.00806989	-0.53165
PCNXL4	0.283634	4.4842	-3.70096	0.000554723	0.00807349	-0.532942
RPL12P11	0.645254	2.63365	-3.70084	0.000554922	0.00807349	-0.533278
GMFB	0.677814	6.9369	-3.6995	0.000557205	0.0080963	-0.537117
PRPSAP1	-0.741685	6.88032	3.6995	0.000557211	0.0080963	-0.537127
PCMTD1	-0.585883	4.53179	3.69857	0.000558788	0.00811174	-0.53977
SH3BP5	1.98959	6.25707	-3.69845	0.000558995	0.00811174	-0.540117
ANPEP	0.576079	4.28818	-3.69788	0.000559972	0.00812068	-0.54175
FMNL3	-0.808066	4.38332	3.69562	0.000563856	0.00817172	-0.548213
CCDC17	0.542371	3.06555	-3.69487	0.000565143	0.00817728	-0.550346
DNMT1	-0.73805	9.48547	3.69477	0.000565316	0.00817728	-0.550632
AIMP2	0.636383	6.1343	-3.69476	0.000565331	0.00817728	-0.550657
ZNF101	-0.51846	4.76164	3.69443	0.000565902	0.00818028	-0.551601
TAS2R40	0.363161	2.63782	-3.69307	0.000568261	0.00820911	-0.555492
XDH	0.591759	2.89559	-3.69237	0.000569481	0.00822144	-0.557496
UBE2E1	0.920991	8.519	-3.69119	0.00057153	0.00824573	-0.560855
LOC101930531	0.554135	2.59161	-3.69055	0.00057266	0.00825673	-0.562702
FAM57B	0.846259	4.64473	-3.68968	0.000574184	0.0082734	-0.565187
FAM20B	-0.526991	7.84837	3.68844	0.000576364	0.00829949	-0.568729
MYC	-2.03501	6.55294	3.68803	0.000577088	0.0083046	-0.569904
DUS2	0.45087	4.12336	-3.68762	0.000577811	0.00830969	-0.571075
PODXL2	0.825303	3.97263	-3.68739	0.000578203	0.00831001	-0.571709
PPTC7	0.610784	5.63074	-3.68627	0.000580198	0.00833334	-0.574928
YWHAG	0.49332	10.4271	-3.68584	0.000580956	0.00833462	-0.57615
KIAA0319	-1.45034	4.82269	3.68578	0.000581056	0.00833462	-0.576311
IMPDH2	0.934029	9.56651	-3.68555	0.000581463	0.00833462	-0.576964
LINC01116	0.377992	2.67768	-3.68538	0.00058177	0.00833462	-0.577458
MAST2	-0.631878	4.9499	3.68503	0.000582381	0.00833806	-0.57844
HIST1H2AC	2.26946	6.75866	-3.68465	0.00058306	0.00834247	-0.579529
PMPCA	0.511427	6.86882	-3.68306	0.000585905	0.00837785	-0.58408
EEF1A1	0.419972	9.02396	-3.68059	0.000590336	0.00843584	-0.591123
ZNF518B	-0.41649	4.98264	3.67796	0.000595081	0.00849823	-0.598605
SRGAP2B /// SRGAP2C	-0.787254	4.99057	3.67715	0.000596551	0.0085106	-0.600912
NUDT19	-0.638737	7.07641	3.67706	0.000596725	0.0085106	-0.601185
CACNA1B	0.85755	4.87945	-3.67686	0.000597083	0.0085106	-0.601745
PPP2R5C	0.394595	6.00164	-3.6754	0.000599758	0.00854332	-0.605923
IER5L	1.07073	3.86638	-3.67306	0.000604043	0.00859814	-0.612577
RPS3A /// RPS3AP5	0.381103	8.125	-3.67288	0.000604372	0.00859814	-0.613085
MDC1	-0.931067	7.27338	3.6722	0.00060562	0.00861045	-0.615013
NEDD8	0.392863	8.76257	-3.67199	0.000606015	0.00861062	-0.615623
HYDIN2	-0.570156	3.71285	3.6717	0.000606555	0.00861284	-0.616455
LOC101928491	0.434871	2.31179	-3.67136	0.000607188	0.0086164	-0.61743
MTHFD2L	0.482183	4.06737	-3.67003	0.000609644	0.00864167	-0.621203
TMPO	-0.799247	6.53985	3.66991	0.000609864	0.00864167	-0.621541
HIPK1	-0.461406	4.86736	3.66977	0.000610122	0.00864167	-0.621935
TRMT112	0.431683	9.45318	-3.66868	0.000612152	0.00866496	-0.62504
TOM1L1	-0.709308	4.03916	3.66827	0.000612923	0.00867041	-0.626216
NHLRC3	-0.781853	5.161	3.66684	0.000615592	0.00870268	-0.630275
LRRC57	-0.575135	6.0384	3.66602	0.000617136	0.00871903	-0.632617
DPEP1	0.817926	3.03561	-3.66541	0.000618287	0.0087298	-0.634357
NTMT1	0.557777	4.71156	-3.66507	0.000618918	0.00873221	-0.63531
DDI2	0.470043	4.9452	-3.66491	0.000619234	0.00873221	-0.635788
ATP2A3	0.359993	2.99506	-3.66461	0.000619789	0.00873455	-0.636625
PARS2	0.639503	3.67594	-3.66404	0.000620874	0.00874437	-0.63826
TMEM44	-1.13787	5.06504	3.6633	0.000622267	0.00875775	-0.640354
P2RY11 /// PPAN-P2RY11	0.408074	2.64411	-3.66312	0.000622604	0.00875775	-0.640859
RIBC2	-1.63108	4.07949	3.66274	0.000623322	0.00876237	-0.641936
CTDSPL2	-0.570321	6.78021	3.66234	0.000624081	0.00876756	-0.643074
C11orf1	0.474834	4.74277	-3.65991	0.000628717	0.00882716	-0.649987
DAP3	-0.308728	7.24659	3.65842	0.000631581	0.00886185	-0.654234
MCHR2-AS1	0.320565	2.42181	-3.65772	0.000632932	0.00887526	-0.65623
MYD88	0.949258	4.68507	-3.65714	0.000634043	0.0088853	-0.657869
POM121L12	0.3206	3.6329	-3.65684	0.000634629	0.00888798	-0.658732
NPDC1	0.610281	6.16189	-3.65521	0.000637773	0.00892644	-0.663348
RPUSD4	0.835892	6.85542	-3.65483	0.000638511	0.0089312	-0.664428
DBF4B	-0.33993	3.75663	3.65367	0.000640778	0.00894771	-0.667739
IFT122	-0.459033	4.57076	3.65339	0.000641322	0.00894771	-0.668532
SRSF3	-0.510401	6.53654	3.65328	0.000641538	0.00894771	-0.668846
SMAD2	-0.51817	7.27667	3.65324	0.000641604	0.00894771	-0.668942
LINC00665	0.420954	3.88576	-3.65287	0.000642336	0.00894771	-0.670007
MRPL40	0.651625	7.41905	-3.65286	0.000642356	0.00894771	-0.670037
CYP1B1	-1.29049	4.681	3.65279	0.000642477	0.00894771	-0.670213
ANAPC13	0.314196	5.4854	-3.65202	0.000643983	0.00896312	-0.672399
PRRT3-AS1	0.878675	4.0672	-3.65003	0.000647905	0.00901214	-0.678071
CROCC	0.730428	3.98443	-3.64662	0.000654637	0.00910015	-0.687726
PRR16	-1.75348	4.98712	3.64604	0.0006558	0.00911067	-0.689383
LETM1	0.335428	3.96809	-3.64527	0.000657337	0.00912638	-0.691569
SHD	-1.89179	4.71027	3.64494	0.000657997	0.00912991	-0.692506
CPSF2	0.715755	5.68299	-3.64307	0.00066174	0.00917619	-0.697804
FGF14-AS2	-0.776417	5.39526	3.64221	0.000663462	0.00919439	-0.70023
BRI3BP	-0.779202	8.79473	3.64017	0.000667586	0.00924422	-0.706017
PRRT2	-1.5404	8.84501	3.64003	0.00066788	0.00924422	-0.706428
BTF3	0.427309	8.69878	-3.63928	0.000669397	0.0092595	-0.708546
C1QTNF7	0.267412	2.41111	-3.63878	0.000670416	0.00926173	-0.709967
EIF5	0.516524	7.39745	-3.6387	0.000670576	0.00926173	-0.71019
SCN11A	-0.303086	2.81542	3.63859	0.000670794	0.00926173	-0.710493
HGSNAT	-0.406867	4.5303	3.63739	0.00067325	0.0092853	-0.713906
LOC100996385	0.359964	2.49222	-3.63729	0.000673458	0.0092853	-0.714195
LOC102724159 /// PWP2	0.388335	4.37105	-3.63715	0.00067374	0.0092853	-0.714584
FAM102B	-0.902951	8.67819	3.63608	0.000675926	0.00930972	-0.717609
LRSAM1	0.281272	2.62076	-3.63503	0.00067809	0.0093338	-0.720593
VIPAS39	0.569575	4.94498	-3.63284	0.000682614	0.00939032	-0.726801
GHRH	0.386877	2.73831	-3.63229	0.00068374	0.00940006	-0.72834
SNORA17B	0.52244	2.89504	-3.63168	0.000685004	0.00940024	-0.730065
NDRG2	-0.69012	3.9538	3.63164	0.0006851	0.00940024	-0.730196
MTX2	0.410626	8.13994	-3.63155	0.000685277	0.00940024	-0.730436
TMEM101	0.652744	5.48302	-3.63148	0.000685426	0.00940024	-0.730639
IL17F	0.426628	2.54578	-3.63105	0.000686325	0.00940684	-0.731864
CCDC157	-0.400974	3.52302	3.62928	0.000690013	0.00944984	-0.736866
KIAA0895	-0.832374	7.81558	3.62914	0.000690303	0.00944984	-0.737259
SUZ12 /// SUZ12P1	-0.403323	8.71819	3.62885	0.000690905	0.00945232	-0.738072
KIR2DL1 /// KIR2DL3	0.508445	2.87759	-3.62811	0.000692464	0.00946789	-0.740176
CSNK2A1 /// NFE2L2	0.661048	6.14451	-3.62743	0.000693895	0.00947702	-0.742103
ZNF329	-0.657308	7.03583	3.62739	0.000693975	0.00947702	-0.742211
PARL	0.652526	5.46194	-3.62659	0.000695662	0.00949429	-0.744477
EIF3LP2	0.647192	3.826	-3.62433	0.000700436	0.00955364	-0.750861
PDHA1	0.633832	8.29813	-3.62393	0.000701298	0.0095596	-0.752009
COX18	0.351181	4.8174	-3.62343	0.000702342	0.00956803	-0.753397
CHRNA5	-1.04304	6.79111	3.62319	0.000702871	0.00956882	-0.754099
MIEF1	0.589219	5.96311	-3.62301	0.000703252	0.00956882	-0.754605
DUBR	0.768487	3.23334	-3.62241	0.00070452	0.00957594	-0.756287
HARS	0.376774	7.52249	-3.62236	0.000704627	0.00957594	-0.756429
NKAIN1	1.21857	4.34873	-3.62048	0.000708652	0.00962483	-0.761745
C12orf76	0.336913	4.65239	-3.61869	0.000712509	0.00967136	-0.76681
LOC100506691	0.834823	2.99953	-3.61718	0.000715766	0.00970971	-0.771066
BTN2A2	0.398494	2.78973	-3.61469	0.00072119	0.00977739	-0.778111
AGK	0.453983	4.4758	-3.61436	0.000721912	0.00977874	-0.779044
FHDC1	-1.09236	5.43434	3.61424	0.00072216	0.00977874	-0.779365
LOC102723409	0.654562	3.0974	-3.61342	0.000723961	0.00979723	-0.781689
N4BP2	-1.09488	7.88742	3.61189	0.000727313	0.00983666	-0.785999
ITGA1	-0.585921	3.44142	3.61148	0.000728226	0.00984309	-0.78717
ARFGAP3	-0.422065	7.62916	3.61086	0.000729581	0.00985548	-0.788904
ACOT4	-1.44368	4.51296	3.61031	0.000730807	0.00986611	-0.79047
TPCN1	0.337592	3.98712	-3.6085	0.000734815	0.00991427	-0.795574
SNHG20	0.579723	4.72518	-3.60827	0.000735321	0.00991515	-0.796216
MYBBP1A	0.486513	4.1026	-3.60636	0.000739585	0.00996666	-0.80161
AIFM1	0.864596	6.00424	-3.60529	0.000741972	0.00999283	-0.804616
RSBN1	-0.43871	7.47998	3.60457	0.000743591	0.0100057	-0.806649
BHLHB9	-0.638169	6.41065	3.60447	0.00074382	0.0100057	-0.806936
PGBD1	-1.08344	6.33991	3.60288	0.000747385	0.0100477	-0.811397
SORT1	-0.434439	5.00542	3.60225	0.000748829	0.0100565	-0.813197
MAT2A	0.567841	7.27378	-3.6022	0.000748939	0.0100565	-0.813334
TRA2A	-0.765584	6.77728	3.60163	0.000750227	0.0100678	-0.814937
RPS2 /// RPS2P4 /// RPS2P46 /// RPS2P5	0.533711	11.991	-3.60138	0.000750794	0.0100694	-0.815642
PPT1	0.628817	9.36471	-3.60044	0.000752929	0.010092	-0.81829
KAT2A	0.605692	5.66815	-3.5991	0.000755977	0.0101268	-0.822058
MYCNUT	0.388852	2.48108	-3.59675	0.000761358	0.0101929	-0.828674
VWA8	0.754438	4.55221	-3.59591	0.000763282	0.0102097	-0.831028
AP1G2	-0.55859	4.06758	3.59581	0.000763526	0.0102097	-0.831325
CECR6	-0.960388	5.37126	3.59502	0.00076534	0.0102279	-0.833539
PREPL	0.439824	6.54117	-3.59453	0.000766467	0.0102322	-0.834912
TRMT11	0.594701	7.70137	-3.59449	0.000766573	0.0102322	-0.835041
NR2F2	0.818189	3.49971	-3.59412	0.000767438	0.0102377	-0.836092
LOC100506603	0.605802	3.4987	-3.59291	0.000770237	0.0102689	-0.839487
FASTKD3	0.559671	6.80477	-3.59209	0.000772138	0.0102882	-0.841786
WDR36	0.675941	5.23521	-3.59151	0.000773484	0.0102971	-0.843409
TIMM8B	0.643638	7.32905	-3.59115	0.000774343	0.0102971	-0.844445
MCF2L-AS1	0.815246	3.44399	-3.59109	0.000774477	0.0102971	-0.844607
REEP1	-1.85941	7.038	3.59102	0.000774644	0.0102971	-0.844808
ABHD10	0.584306	7.07018	-3.59075	0.000775274	0.0102975	-0.845565
SLC38A7	0.366417	3.89903	-3.59061	0.000775588	0.0102975	-0.845943
GJC1	-0.94687	6.03517	3.58729	0.000783397	0.0103902	-0.855284
C7	-1.21292	5.43913	3.58706	0.00078395	0.0103902	-0.855942
TRIB1	0.565462	3.38258	-3.58704	0.000783982	0.0103902	-0.85598
TMEM19	-0.466837	5.22442	3.58673	0.000784713	0.0103902	-0.85685
RNF103	-0.630388	7.74706	3.58666	0.000784885	0.0103902	-0.857053
RAD51D	-0.555047	4.25367	3.58587	0.000786754	0.0104089	-0.859271
PTGS1	0.793203	3.90326	-3.58521	0.000788322	0.0104235	-0.861127
IFNGR1	-0.602067	6.95948	3.5845	0.000790026	0.0104399	-0.86314
ZNF641	-0.508915	5.0239	3.58408	0.000791016	0.0104445	-0.864308
CRISP2	1.47422	3.43873	-3.58367	0.000791989	0.0104445	-0.865454
CENPC	-0.922345	5.99861	3.58359	0.00079219	0.0104445	-0.86569
SRSF12	-0.909643	6.06333	3.58344	0.000792533	0.0104445	-0.866095
UTP15	0.6487	3.12855	-3.58337	0.000792703	0.0104445	-0.866295
BTBD18	-1.25468	6.08993	3.58109	0.000798177	0.0105105	-0.87271
DYNLT1	-0.577143	9.85139	3.57995	0.000800919	0.0105404	-0.875907
GRN	0.620924	5.76903	-3.57868	0.000803985	0.0105746	-0.879468
STX1A	0.810744	3.18607	-3.57818	0.00080521	0.0105814	-0.880888
ANKRD36C	-1.12392	5.1828	3.57808	0.000805448	0.0105814	-0.881163
REXO2	0.579462	4.34395	-3.57719	0.000807605	0.0106023	-0.883657
TMBIM4	-0.533875	6.85701	3.57687	0.000808379	0.0106023	-0.884549
ZNF605	0.378531	4.84523	-3.57684	0.000808451	0.0106023	-0.884632
CELF3	-0.554098	5.45636	3.57618	0.000810065	0.0106155	-0.886491
SEPT7P9	-0.55095	4.28731	3.57604	0.000810402	0.0106155	-0.886879
HNRNPF	-0.449461	8.1367	3.57496	0.000813058	0.0106441	-0.889928
RALGPS1	-0.366522	4.19138	3.57467	0.000813758	0.0106471	-0.890731
RUNX2	0.194022	2.59041	-3.5725	0.000819087	0.0107077	-0.896815
CEP135	-0.623844	4.71644	3.57239	0.000819348	0.0107077	-0.897111
CCNY	0.481495	6.50125	-3.57064	0.000823685	0.0107582	-0.902031
LOC100996763 /// LOC102724250 /// NBPF1 /// NBPF10 /// NBPF11 /// NBPF12 /// NBPF14 /// NBPF19 /// NBPF26 /// NBPF8 /// NBPF9	-0.850747	4.20974	3.56984	0.000825664	0.0107777	-0.904268
EIF3H	0.884834	8.2594	-3.56795	0.000830381	0.010833	-0.909577
LOC102723908 /// LOC105379852	0.773578	2.89768	-3.56762	0.000831193	0.0108373	-0.910488
RPS19BP1	0.530366	7.54445	-3.56741	0.000831728	0.0108379	-0.911087
PRKAG2	0.433947	3.48804	-3.56722	0.000832199	0.0108379	-0.911615
DAB1-AS1	0.397287	2.46691	-3.56655	0.000833883	0.0108535	-0.913499
FAU	0.350597	11.3916	-3.56549	0.000836546	0.0108819	-0.916469
EMSY	-0.428931	5.02012	3.56402	0.000840243	0.0109236	-0.920578
MKNK2	0.629377	7.22063	-3.56263	0.000843757	0.01096	-0.924467
ATRNL1	-0.888981	4.73896	3.5625	0.000844097	0.01096	-0.924842
SAMD4A	0.32989	2.74343	-3.56234	0.000844502	0.01096	-0.925289
METTL18	-0.81289	6.18622	3.56025	0.000849825	0.0110195	-0.931143
LOC642533 /// ZNF778	0.605896	4.59138	-3.55999	0.000850495	0.0110195	-0.931877
LINC00342	-1.20874	7.53885	3.5598	0.000850964	0.0110195	-0.932392
FLJ46875	-0.802636	5.28564	3.55977	0.000851048	0.0110195	-0.932483
SPECC1L	-0.701187	7.87859	3.55806	0.000855425	0.0110698	-0.937262
ASIC1	0.597151	4.93262	-3.5576	0.000856621	0.0110767	-0.938564
GRM5	0.281146	2.862	-3.55747	0.000856947	0.0110767	-0.938918
LOC401261	-1.23891	5.84937	3.55718	0.00085768	0.0110798	-0.939715
GAS6	-1.2588	5.79554	3.55652	0.000859388	0.0110955	-0.941569
C15orf41	-0.35485	5.01587	3.55621	0.000860184	0.0110972	-0.94243
EIF3B	0.585056	6.15219	-3.55588	0.00086104	0.0110972	-0.943357
VPS33A	0.357832	4.0023	-3.55584	0.000861155	0.0110972	-0.943482
PDE4DIP	-1.32937	4.80091	3.55571	0.00086149	0.0110972	-0.943844
ITGAE	-0.610302	7.87418	3.55537	0.000862372	0.0110992	-0.944798
METTL21B	0.500817	3.42021	-3.55515	0.000862932	0.0110992	-0.945402
CYB5A	0.614994	5.43791	-3.55507	0.000863132	0.0110992	-0.945618
THAP4	0.537006	5.87652	-3.55368	0.000866754	0.0111367	-0.949519
DNTTIP2	0.502724	8.22974	-3.55357	0.000867033	0.0111367	-0.949819
FARSA	0.530741	5.39742	-3.5529	0.000868783	0.0111528	-0.951697
FXYD6	-1.47271	7.10596	3.55138	0.000872761	0.0111974	-0.955952
DUSP16	-0.554486	3.99213	3.55118	0.000873285	0.0111978	-0.956511
RPL8	0.440154	11.4111	-3.55069	0.000874566	0.0112078	-0.957876
RFX2	-0.484361	3.23697	3.5505	0.00087507	0.0112079	-0.958412
LOC728705	-0.967886	5.52925	3.55022	0.000875786	0.0112107	-0.959175
PRDX4	0.824239	9.00783	-3.54959	0.000877448	0.0112255	-0.960941
SVIP	-1.53327	5.75259	3.54803	0.000881571	0.0112719	-0.965306
NAE1	0.627257	8.67817	-3.5478	0.000882192	0.0112734	-0.965963
FBXO5	-1.16225	8.07875	3.54717	0.000883852	0.0112882	-0.967714
MNX1-AS1	0.996077	3.02517	-3.54619	0.00088646	0.0113088	-0.970457
CSNK1G3	0.918632	4.43555	-3.54618	0.000886475	0.0113088	-0.970473
CCT3	0.591033	9.51371	-3.54588	0.000887271	0.0113126	-0.971308
SLC9A7	0.429828	3.52812	-3.54454	0.000890846	0.0113517	-0.975054
PREB	0.606285	6.22888	-3.54375	0.00089295	0.011368	-0.977251
RNF135	-0.955524	5.7627	3.54358	0.000893426	0.011368	-0.977746
PCBP3	-0.894554	5.88634	3.5435	0.000893638	0.011368	-0.977967
MGC40069 /// TRAC /// TRAJ10 /// TRAJ17 /// TRAV13-2 /// TRAV20 /// TRDV2 /// YME1L1	0.370776	2.48376	-3.54021	0.000902493	0.0114741	-0.987149
SUPT4H1	0.498971	7.4427	-3.53848	0.000907179	0.0115272	-0.991971
RPL34	0.310077	11.9487	-3.53815	0.000908057	0.0115318	-0.992872
PKIG	-0.997744	6.62072	3.53598	0.000914005	0.0116008	-0.99895
ADK	0.783958	5.79842	-3.5336	0.00092053	0.0116737	-1.00557
TOMM20	0.679047	9.38727	-3.53351	0.000920784	0.0116737	-1.00583
MYO3A	-0.867088	4.43197	3.53277	0.00092283	0.011693	-1.0079
UTP3	0.509235	7.17914	-3.5323	0.000924126	0.0117028	-1.0092
ASF1B	-1.09856	5.86796	3.53146	0.000926452	0.0117257	-1.01154
SPHK1	0.575283	3.17338	-3.52951	0.000931877	0.0117877	-1.01698
SPERT	0.305381	2.75321	-3.52921	0.00093271	0.0117916	-1.01781
M6PR	0.459951	7.20961	-3.52836	0.00093508	0.0118134	-1.02017
FRMD4B	-0.718347	3.59224	3.52821	0.000935488	0.0118134	-1.02058
GPS2	-0.617297	6.64932	3.52784	0.000936542	0.0118187	-1.02163
SMARCA2	-0.444569	5.30292	3.52769	0.000936954	0.0118187	-1.02204
SPATA33	-0.923655	5.08945	3.52687	0.000939258	0.0118411	-1.02432
TOP1	0.366678	9.02504	-3.52554	0.000942989	0.0118791	-1.02801
DPY19L2	-1.51853	6.84521	3.52542	0.000943335	0.0118791	-1.02835
NAPRT	0.798196	4.406	-3.52451	0.000945909	0.0119049	-1.03089
TRAM2	-1.01415	5.89957	3.52402	0.000947295	0.0119157	-1.03225
ADAMTS3	-1.74976	5.73258	3.52295	0.000950316	0.0119431	-1.03521
SLC6A10P /// SLC6A10PB /// SLC6A8	1.03842	6.29886	-3.52288	0.000950537	0.0119431	-1.03543
KDM1A	0.854987	8.58225	-3.52249	0.000951636	0.0119459	-1.03651
PLIN2	-0.780604	5.55818	3.52242	0.000951821	0.0119459	-1.03669
NOTUM	0.484281	3.34982	-3.5217	0.000953896	0.0119652	-1.03871
APTX	0.483263	4.53935	-3.5213	0.000955021	0.0119684	-1.03981
LINC01114	0.460185	2.49053	-3.52106	0.0009557	0.0119684	-1.04047
IRAK1BP1	-0.543826	6.5314	3.52105	0.00095575	0.0119684	-1.04052
GALNT16	-0.921848	4.00234	3.52	0.000958759	0.0119994	-1.04345
LRRC1	-0.714978	3.88696	3.51981	0.000959286	0.0119994	-1.04396
DHRS13	-0.655021	6.81614	3.51893	0.000961821	0.0120244	-1.04641
SSU72	0.461127	6.40002	-3.51862	0.000962712	0.0120274	-1.04727
FAM19A2	-2.01569	5.43003	3.51847	0.000963131	0.0120274	-1.04768
IFRD1	0.591226	6.21275	-3.51828	0.000963698	0.0120278	-1.04823
LOC102606465	0.729921	3.28586	-3.51805	0.000964351	0.0120292	-1.04886
MRPL37	0.623621	7.23031	-3.51694	0.00096756	0.0120626	-1.05195
GUCY2F	0.36948	2.70997	-3.51609	0.000970022	0.0120848	-1.05431
RHNO1	-0.684707	7.00889	3.51595	0.000970419	0.0120848	-1.05469
FAM92A1	-0.410543	5.73929	3.51569	0.000971161	0.0120873	-1.0554
TMPO-AS1	-1.14475	4.84895	3.51531	0.000972267	0.0120944	-1.05646
PTPRN2	-0.73047	4.8055	3.51503	0.000973073	0.0120978	-1.05723
PTDSS2	0.705543	4.93161	-3.51467	0.000974128	0.0121042	-1.05824
PMFBP1	-0.466431	3.52787	3.51314	0.000978606	0.0121531	-1.06251
CCT8	0.386025	6.71873	-3.51183	0.000982434	0.0121875	-1.06614
IPO9	-0.71094	7.43487	3.51176	0.000982628	0.0121875	-1.06633
RSL24D1	0.514358	8.8192	-3.51163	0.000983005	0.0121875	-1.06668
CCNE1	-0.754861	4.7947	3.51098	0.00098493	0.0121996	-1.0685
RBM41	-0.794073	5.7002	3.51093	0.000985066	0.0121996	-1.06863
NNMT	0.729279	3.1524	-3.51063	0.000985959	0.0122027	-1.06947
PAPD7	-0.528216	8.50519	3.51048	0.000986397	0.0122027	-1.06989
TMEM220	-0.922351	5.49365	3.51023	0.000987117	0.0122048	-1.07057
HSPH1	0.856921	7.12594	-3.50938	0.000989645	0.0122294	-1.07295
TARBP1	0.89277	5.01542	-3.50908	0.000990512	0.0122334	-1.07376
ARHGEF11	-0.391343	3.69962	3.50831	0.000992801	0.0122549	-1.07591
BUD13	-0.557723	6.37393	3.50737	0.000995599	0.0122768	-1.07853
TMSB4X	-0.700227	12.0448	3.50708	0.000996439	0.0122768	-1.07931
ARHGEF17	0.613467	5.35888	-3.50685	0.000997124	0.0122768	-1.07995
CDC42BPA	-0.610968	6.06366	3.50681	0.000997254	0.0122768	-1.08007
MFSD14B	-0.357747	4.82892	3.50655	0.000998025	0.0122768	-1.08079
AMMECR1L	0.515097	7.34086	-3.5065	0.000998164	0.0122768	-1.08092
LGALS8	-0.672661	5.3117	3.50633	0.00099868	0.0122768	-1.0814
GAD1	-1.22098	4.98674	3.50624	0.000998947	0.0122768	-1.08165
FBLN7	-1.36492	4.98311	3.50407	0.00100544	0.0123483	-1.08768
CEACAM7	0.250207	2.58335	-3.50393	0.00100586	0.0123483	-1.08807
PPP1R14A	2.00456	3.81717	-3.50242	0.00101041	0.0123973	-1.09226
C19orf84	0.572231	2.80771	-3.50185	0.00101212	0.0124116	-1.09383
ADPRHL1	0.384231	2.83372	-3.50058	0.00101596	0.0124519	-1.09736
ULBP2	-1.1231	4.44336	3.49926	0.00101994	0.0124939	-1.10099
PILRB /// STAG3L5P-PVRIG2P-PILRB	-0.780191	7.69482	3.49772	0.00102464	0.0125446	-1.10527
CENPI	-0.528269	3.78218	3.49669	0.00102779	0.0125763	-1.10812
WHAMMP2 /// WHAMMP3	-0.495491	3.56684	3.49603	0.00102983	0.0125943	-1.10996
HACD2	-0.717228	6.93203	3.49558	0.00103121	0.0126044	-1.11121
MEA1	-0.789995	8.95321	3.49387	0.00103646	0.0126618	-1.11594
KRTAP5-9	0.468186	3.01362	-3.49323	0.00103844	0.012679	-1.11771
RPL31 /// RPL31P49	0.335452	12.1504	-3.4927	0.00104009	0.0126922	-1.11918
TYW3	0.676718	5.75233	-3.49165	0.00104332	0.0127198	-1.12207
LOC105378074	0.412485	3.90172	-3.4916	0.00104348	0.0127198	-1.12221
RIOK2	0.646684	6.56201	-3.49099	0.00104538	0.0127361	-1.1239
CREB3	-0.576884	6.11646	3.48899	0.00105164	0.0127994	-1.12945
POM121C	0.422332	7.72024	-3.48896	0.00105172	0.0127994	-1.12952
EIF2S3	0.531218	7.88982	-3.48766	0.00105579	0.012842	-1.13311
FAHD2CP	0.456061	3.13287	-3.48595	0.00106118	0.0129006	-1.13784
RNF167	-0.378477	4.11708	3.48559	0.00106234	0.0129012	-1.13886
MAN1C1	-1.45837	6.69961	3.48557	0.00106238	0.0129012	-1.1389
HIST1H2APS4	0.304867	2.30035	-3.48393	0.00106758	0.0129574	-1.14344
BMPR1A	-0.36977	5.63352	3.48349	0.00106898	0.0129674	-1.14466
BARX2	0.523143	2.97111	-3.48225	0.00107293	0.0130082	-1.14808
SAMD4B	-0.420578	4.62185	3.48087	0.00107734	0.0130546	-1.15189
RBBP7	-0.496593	9.29119	3.48056	0.00107833	0.0130596	-1.15275
TMEM41B	-0.40711	8.50765	3.48006	0.00107994	0.0130721	-1.15414
AK4	1.13702	6.46208	-3.47969	0.00108113	0.0130794	-1.15515
RBMS3-AS3	0.512861	2.67665	-3.47935	0.00108221	0.0130854	-1.15608
MFSD2A	0.464251	3.30988	-3.47911	0.001083	0.013088	-1.15676
JMJD4	0.371258	3.2276	-3.47854	0.00108482	0.0130986	-1.15832
WDPCP	-0.488003	5.87647	3.47847	0.00108504	0.0130986	-1.15851
ZNF622	0.480756	6.38893	-3.4775	0.00108819	0.0131227	-1.16121
DAND5	-0.846643	3.72899	3.47749	0.00108821	0.0131227	-1.16122
IQCF4	0.280447	2.35342	-3.47724	0.00108902	0.0131255	-1.16192
HEATR3	0.659207	5.01432	-3.47657	0.00109118	0.0131445	-1.16376
TTK	-1.08259	7.49429	3.47486	0.00109676	0.0132046	-1.1685
THSD7A	-1.33879	7.5829	3.47459	0.00109764	0.0132081	-1.16924
BANCR	0.459177	3.55038	-3.47431	0.00109854	0.0132108	-1.17001
N4BP2L1	-0.334666	3.19602	3.47395	0.0010997	0.0132108	-1.17099
LINC00928	0.48133	2.87582	-3.47393	0.0010998	0.0132108	-1.17107
EMILIN3	-1.06923	4.97368	3.4738	0.00110021	0.0132108	-1.17142
HMG20A	0.50416	7.09201	-3.47179	0.00110678	0.0132826	-1.17695
ARPC2	0.357922	9.11724	-3.47158	0.00110748	0.0132828	-1.17754
YIPF6	0.368013	6.25678	-3.47142	0.00110802	0.0132828	-1.17799
TPI1	0.49192	8.12455	-3.47125	0.00110857	0.0132828	-1.17845
EPS8	-0.7614	9.16373	3.46982	0.0011133	0.0133323	-1.1824
WDR45B	0.549446	7.08752	-3.46925	0.00111518	0.0133478	-1.18398
LYRM1	0.746801	8.38393	-3.46891	0.00111629	0.0133539	-1.1849
ACSL3	-0.621654	8.26421	3.46855	0.00111748	0.013361	-1.18589
GLIS1	0.397182	2.85821	-3.46784	0.00111984	0.0133821	-1.18785
KATNA1	-0.624181	6.07779	3.46493	0.00112955	0.0134818	-1.19587
RASSF7	-0.415078	4.02216	3.46491	0.00112962	0.0134818	-1.19593
CA4	0.867863	2.6613	-3.4648	0.00112998	0.0134818	-1.19622
ETF1	0.546777	7.30713	-3.46429	0.00113169	0.013492	-1.19762
SLC6A17	0.301562	2.99854	-3.46412	0.00113225	0.013492	-1.19809
MIR3682	-1.17351	6.25485	3.46398	0.00113273	0.013492	-1.19848
FKBPL	-1.12084	5.2376	3.4637	0.00113368	0.013492	-1.19926
ABHD5	-0.388784	4.10325	3.46366	0.00113383	0.013492	-1.19938
PEBP1	0.660373	8.60811	-3.46101	0.00114274	0.0135908	-1.20666
FBXO40	0.255898	2.66611	-3.4599	0.00114654	0.0136281	-1.20974
DDR1	-1.19345	7.12806	3.45973	0.00114709	0.0136281	-1.21019
PNPT1	0.706763	8.02924	-3.45921	0.00114886	0.0136392	-1.21161
C11orf45	0.433624	2.6189	-3.4591	0.00114924	0.0136392	-1.21193
SBNO2	0.290399	2.68986	-3.45883	0.00115015	0.0136428	-1.21266
BECN1	0.290479	5.33333	-3.45815	0.00115248	0.0136592	-1.21454
RAP2B	0.586932	3.69207	-3.45799	0.00115305	0.0136592	-1.21499
USP49	-0.56318	5.37606	3.4579	0.00115336	0.0136592	-1.21524
HRCT1	0.3829	3.5856	-3.45699	0.00115644	0.0136885	-1.21773
NBPF1	-0.72168	7.11318	3.45558	0.00116129	0.0137387	-1.22161
MDM1	-1.02463	5.8743	3.45524	0.00116246	0.0137453	-1.22255
PRDM4	0.373578	6.47561	-3.45464	0.00116454	0.0137626	-1.2242
FBXO16 /// ZNF395	-0.552144	6.10892	3.45423	0.00116595	0.013772	-1.22533
NENF	-0.489948	4.05665	3.45364	0.001168	0.013789	-1.22696
ROS1	0.288044	2.47067	-3.45306	0.00116999	0.0138053	-1.22854
LOC100419583 /// TRIM69	-0.750687	6.52045	3.45268	0.0011713	0.0138124	-1.22958
ACER3	-0.522159	5.19032	3.45243	0.00117219	0.0138124	-1.23028
SWSAP1	0.575361	3.21637	-3.45231	0.0011726	0.0138124	-1.23061
SNX5	0.473615	5.83608	-3.45218	0.00117305	0.0138124	-1.23097
LOC729966 /// PDE4C	0.38292	4.23804	-3.45137	0.00117588	0.0138333	-1.2332
BMS1P6 /// LOC105378294	-0.930024	4.67436	3.45131	0.00117606	0.0138333	-1.23335
FANCC	-0.445161	4.48191	3.45051	0.00117887	0.0138447	-1.23556
SLFN11	-2.5153	5.03705	3.45047	0.00117899	0.0138447	-1.23565
TTC23L	-0.528506	3.03892	3.45019	0.00117998	0.0138447	-1.23644
RPP38	0.857339	5.36935	-3.45017	0.00118003	0.0138447	-1.23648
MBOAT2	-0.602591	7.42557	3.45	0.00118065	0.0138447	-1.23696
GAR1	0.605165	7.28036	-3.44998	0.00118073	0.0138447	-1.23702
HAUS2	-0.461778	6.5103	3.44882	0.00118479	0.0138851	-1.24021
DNAJC9	-0.42958	6.75847	3.4486	0.00118554	0.0138867	-1.2408
DNM3	-0.92419	3.87992	3.44805	0.00118747	0.013902	-1.24231
C2orf69	-0.651863	8.02215	3.44707	0.00119092	0.0139352	-1.24501
PPP6R3	-0.356074	7.5638	3.44632	0.00119358	0.013959	-1.24707
RLTPR	0.406856	3.0912	-3.44543	0.00119672	0.0139885	-1.24952
CNTN1	1.23492	5.76569	-3.44382	0.00120242	0.0140411	-1.25393
DEFA6	0.38023	2.84116	-3.44381	0.00120247	0.0140411	-1.25397
C14orf166	0.444569	9.48629	-3.44336	0.00120407	0.0140525	-1.2552
NRIP1	-0.656672	8.61793	3.4422	0.0012082	0.0140934	-1.25838
CCT6A	0.582518	9.18304	-3.44108	0.00121221	0.0141328	-1.26145
AURKAIP1	0.336876	5.16395	-3.44038	0.00121472	0.0141478	-1.26338
BAHCC1	-0.365622	3.38408	3.44037	0.00121476	0.0141478	-1.2634
SENP3	0.43617	5.39669	-3.43993	0.00121633	0.0141517	-1.2646
OXSM	0.660654	6.05115	-3.43993	0.00121635	0.0141517	-1.26462
RASL10B	0.429287	3.92087	-3.43963	0.0012174	0.0141559	-1.26542
KCNA3	-0.932592	4.00842	3.43948	0.00121797	0.0141559	-1.26586
FANCF	-0.669759	6.00126	3.43871	0.00122071	0.0141805	-1.26794
EFTUD2	0.31593	5.53989	-3.43823	0.00122244	0.0141932	-1.26926
CCDC130	-0.519396	5.23021	3.4374	0.00122547	0.014221	-1.27156
SAMD14	-0.39962	3.62768	3.43637	0.00122918	0.0142533	-1.27436
DCHS2	0.337192	2.74814	-3.43623	0.00122969	0.0142533	-1.27474
EEF1A2	1.23368	6.07834	-3.43611	0.00123015	0.0142533	-1.2751
CLIC1	-1.83063	7.20658	3.43426	0.00123689	0.0143239	-1.28016
STK40	0.313095	3.6151	-3.43377	0.00123867	0.0143372	-1.2815
EHD1	0.266923	3.44822	-3.43192	0.00124546	0.0144083	-1.28657
SOGA1	-0.496838	4.45171	3.43161	0.00124659	0.014414	-1.28741
METAP2	0.396957	7.66986	-3.43107	0.00124858	0.0144296	-1.2889
SLF2	-0.633966	5.52608	3.43081	0.00124956	0.0144334	-1.28962
RPL24	0.349364	11.9388	-3.42969	0.0012537	0.0144739	-1.29269
SLC6A15	0.929115	5.35966	-3.42922	0.00125544	0.0144866	-1.29398
NAA30	0.24266	3.7457	-3.42813	0.00125947	0.0145255	-1.29695
BAG6 /// C6orf47	-0.687567	5.29796	3.42775	0.00126087	0.0145343	-1.29798
CCT4	0.376424	6.77022	-3.42592	0.00126772	0.0146057	-1.30301
ASPSCR1	0.56671	4.23876	-3.42427	0.0012739	0.0146694	-1.30752
FBXO9	-0.789001	5.93971	3.42355	0.00127659	0.0146928	-1.30947
NRIP3	-1.51344	6.04086	3.42336	0.00127733	0.0146939	-1.31002
CSNK2A2	0.714784	7.28718	-3.42283	0.00127933	0.0147093	-1.31146
IDH1	0.523385	6.18784	-3.42205	0.00128227	0.0147357	-1.3136
LHFPL3-AS1 /// LOC105375436	-0.589798	2.85179	3.42163	0.00128383	0.014746	-1.31473
RPL9 /// RPL9P7	0.24109	12.2256	-3.42089	0.00128667	0.0147711	-1.31677
BCAP29	-0.373206	5.46373	3.42063	0.00128764	0.0147722	-1.31747
LOC105378726	0.318565	2.39066	-3.42051	0.00128808	0.0147722	-1.31779
TLR6	0.225212	2.5364	-3.41965	0.00129137	0.0147895	-1.32016
SLC39A10	0.811729	8.43648	-3.41965	0.00129137	0.0147895	-1.32016
RGPD5 /// RGPD6 /// RGPD8	-0.54379	5.31848	3.4196	0.00129156	0.0147895	-1.32029
INO80D	-0.329376	4.8499	3.41882	0.00129452	0.0148157	-1.32241
SLC1A3	-0.54119	3.74597	3.41745	0.00129977	0.0148569	-1.32617
YY1AP1	-0.558049	8.25472	3.41732	0.00130027	0.0148569	-1.32653
LINC00564	0.589226	2.64447	-3.41726	0.0013005	0.0148569	-1.32669
ICAM5	0.637833	2.80823	-3.41719	0.00130075	0.0148569	-1.32687
NDUFS7	0.417544	4.90489	-3.41626	0.00130432	0.01489	-1.32941
PHF10	-0.496045	7.06249	3.41592	0.00130564	0.0148976	-1.33035
KCNAB3	-0.848393	3.938	3.41483	0.00130985	0.014938	-1.33333
FAHD2A	0.483613	4.33885	-3.41222	0.00131994	0.0150455	-1.34046
SPATA5	-0.453066	4.50301	3.41204	0.00132066	0.015046	-1.34096
DUS3L	0.426964	3.36023	-3.41154	0.00132259	0.0150604	-1.34231
GSX2	0.481812	2.6728	-3.41115	0.00132409	0.0150698	-1.34336
GRTP1	-1.03957	4.16136	3.41029	0.00132746	0.015097	-1.34572
SIRT2	-0.531336	4.61347	3.4102	0.00132782	0.015097	-1.34598
TAF3	-0.39461	5.82806	3.40977	0.00132948	0.0151082	-1.34713
MCM3	-1.17824	9.236	3.40878	0.00133335	0.0151446	-1.34983
POLA2	-0.743961	4.8305	3.40815	0.00133585	0.0151652	-1.35156
FADD	0.53373	5.91853	-3.40791	0.00133679	0.0151683	-1.35222
ALDH1B1	0.421773	2.87945	-3.40679	0.0013412	0.0152106	-1.35527
TXN	0.638274	6.61131	-3.40593	0.00134459	0.0152414	-1.35761
ZCCHC8	-0.553063	6.48748	3.4056	0.00134589	0.0152484	-1.35851
STRN4	0.500439	3.72981	-3.40511	0.00134786	0.0152631	-1.35986
COX6CP1	0.408594	3.79782	-3.4007	0.00136544	0.0154544	-1.37188
CDK19	-0.59114	5.8145	3.39841	0.00137467	0.015545	-1.37812
LOC105373334	-0.617581	3.43786	3.39837	0.00137483	0.015545	-1.37823
NOL6	0.314897	3.20823	-3.39814	0.00137575	0.0155476	-1.37885
SRSF10	-0.384367	8.47832	3.39749	0.00137837	0.0155693	-1.38061
TCEB2	0.385103	7.36977	-3.39482	0.00138924	0.0156842	-1.3879
DEFB119	-2.07131	4.85095	3.39415	0.00139195	0.0157069	-1.3897
MOCS3	0.560895	3.39903	-3.39218	0.00140003	0.0157902	-1.39507
FAM60A	0.939524	8.71714	-3.39167	0.00140214	0.0158036	-1.39646
COX6B1	0.41955	9.23567	-3.39153	0.00140273	0.0158036	-1.39685
DTD2	0.647562	5.04047	-3.39138	0.00140333	0.0158036	-1.39725
MNX1	1.26921	6.8028	-3.39118	0.00140416	0.0158051	-1.3978
THSD4-AS1	0.553145	2.86856	-3.3902	0.00140819	0.0158425	-1.40045
PROL1	0.296537	2.5474	-3.38984	0.00140967	0.0158513	-1.40143
[truncated: 20,479 more rows]

## Sheet: File.3
Biological process up in MYCN high , RB1 WT _ToppGene Functional analysis										Biological process down in MYCN high , RB1 WT _ToppGene Functional analysis
	ID	Name	pValue	FDR B&H	FDR B&Y	Bonferroni	Genes from Input	Genes in Annotation			ID	Name	pValue	FDR B&H	FDR B&Y	Bonferroni	Genes from Input	Genes in Annotation
1	GO:0042254	ribosome biogenesis	2.284e-68	2.016e-64	1.948e-63	2.016e-64	145	313		1	GO:0000226	microtubule cytoskeleton organization	3.318e-22	2.622e-18	2.505e-17	2.622e-18	146	903
2	GO:0034660	ncRNA metabolic process	2.815e-65	1.242e-61	1.2e-60	2.485e-61	182	501		2	GO:0022402	cell cycle process	3.592e-21	1.419e-17	1.356e-16	2.839e-17	220	1671
3	GO:0006414	translational elongation	1.469e-63	3.241e-60	3.132e-59	1.296e-59	229	770		3	GO:0120036	plasma membrane bounded cell projection organization	7.055e-20	1.515e-16	1.447e-15	5.575e-16	234	1863
4	GO:0006412	translation	1.469e-63	3.241e-60	3.132e-59	1.296e-59	229	770		4	GO:0007010	cytoskeleton organization	7.668e-20	1.515e-16	1.447e-15	6.06e-16	223	1745
5	GO:0022613	ribonucleoprotein complex biogenesis	3.545e-63	6.259e-60	6.048e-59	3.129e-59	176	484		5	GO:0030030	cell projection organization	1.232e-19	1.948e-16	1.861e-15	9.739e-16	237	1904
6	GO:0043043	peptide biosynthetic process	6.344e-63	9.333e-60	9.018e-59	5.6e-59	233	799		6	GO:0000280	nuclear division	4.138e-19	5.451e-16	5.207e-15	3.27e-15	177	1283
7	GO:0043604	amide biosynthetic process	6.151e-60	7.019e-57	6.783e-56	5.429e-56	252	943		7	GO:0007017	microtubule-based process	4.968e-19	5.609e-16	5.358e-15	3.926e-15	162	1133
8	GO:0034470	ncRNA processing	6.362e-60	7.019e-57	6.783e-56	5.616e-56	156	405		8	GO:0048285	organelle fission	1.193e-17	1.178e-14	1.126e-13	9.427e-14	178	1336
9	GO:0006518	peptide metabolic process	4.498e-58	4.411e-55	4.263e-54	3.97e-54	254	975		9	GO:0000278	mitotic cell cycle	5.629e-17	4.044e-14	3.863e-13	4.449e-13	154	1108
10	GO:0043603	cellular amide metabolic process	2.372e-50	2.093e-47	2.023e-46	2.093e-46	285	1276		10	GO:0140014	mitotic nuclear division	5.629e-17	4.044e-14	3.863e-13	4.449e-13	154	1108
11	GO:0006364	rRNA processing	8.27e-50	6.637e-47	6.413e-46	7.3e-46	106	230		11	GO:1903047	mitotic cell cycle process	5.629e-17	4.044e-14	3.863e-13	4.449e-13	154	1108
12	GO:0016072	rRNA metabolic process	2.2e-47	1.618e-44	1.563e-43	1.942e-43	106	241		12	GO:0006974	cellular response to DNA damage stimulus	1.938e-16	1.276e-13	1.219e-12	1.531e-12	132	902
13	GO:0006413	translational initiation	6.816e-38	4.628e-35	4.472e-34	6.016e-34	86	199		13	GO:0051726	regulation of cell cycle	4.253e-15	2.473e-12	2.362e-11	3.361e-11	168	1311
14	GO:0140053	mitochondrial gene expression	9.776e-37	6.164e-34	5.956e-33	8.63e-33	78	170		14	GO:0006260	DNA replication	4.381e-15	2.473e-12	2.362e-11	3.462e-11	62	297
15	GO:0032543	mitochondrial translation	7.105e-34	4.181e-31	4.04e-30	6.272e-30	67	137		15	GO:0051276	chromosome organization	8.397e-14	4.166e-11	3.98e-10	6.636e-10	164	1312
16	GO:0042273	ribosomal large subunit biogenesis	7.431e-32	4.1e-29	3.962e-28	6.56e-28	47	72		16	GO:0044772	mitotic cell cycle phase transition	8.434e-14	4.166e-11	3.98e-10	6.666e-10	98	637
17	GO:0006399	tRNA metabolic process	5.513e-30	2.863e-27	2.766e-26	4.867e-26	73	181		17	GO:0001578	microtubule bundle formation	1.788e-13	8.221e-11	7.853e-10	1.413e-09	78	459
18	GO:0000184	nuclear-transcribed mRNA catabolic process, nonsense-mediated decay	3.645e-28	1.787e-25	1.727e-24	3.217e-24	57	120		18	GO:0010564	regulation of cell cycle process	1.872e-13	8.221e-11	7.853e-10	1.48e-09	119	852
19	GO:0006415	translational termination	6.46e-27	3.001e-24	2.9e-23	5.702e-23	52	105		19	GO:0061512	protein localization to cilium	5.082e-13	2.114e-10	2.019e-09	4.016e-09	76	450
20	GO:0006401	RNA catabolic process	2.662e-26	1.175e-23	1.135e-22	2.349e-22	114	435		20	GO:0044770	cell cycle phase transition	5.639e-13	2.228e-10	2.128e-09	4.456e-09	101	686
21	GO:0002181	cytoplasmic translation	1.986e-25	8.348e-23	8.066e-22	1.753e-21	51	107		21	GO:0006259	DNA metabolic process	2.836e-12	8.783e-10	8.39e-09	2.241e-08	140	1107
22	GO:0034655	nucleobase-containing compound catabolic process	4.588e-25	1.841e-22	1.779e-21	4.05e-21	135	586		22	GO:0042073	intraciliary transport	2.864e-12	8.783e-10	8.39e-09	2.263e-08	73	438
23	GO:0070125	mitochondrial translational elongation	5.402e-25	2.073e-22	2.003e-21	4.768e-21	46	89		23	GO:0048666	neuron development	3.044e-12	8.783e-10	8.39e-09	2.406e-08	163	1358
24	GO:0006402	mRNA catabolic process	6.407e-25	2.357e-22	2.277e-21	5.656e-21	104	388		24	GO:0120031	plasma membrane bounded cell projection assembly	3.058e-12	8.783e-10	8.39e-09	2.417e-08	106	755
25	GO:0000956	nuclear-transcribed mRNA catabolic process	3.314e-24	1.17e-21	1.131e-20	2.925e-20	72	212		25	GO:0060271	cilium assembly	3.223e-12	8.783e-10	8.39e-09	2.547e-08	72	430
26	GO:0006614	SRP-dependent cotranslational protein targeting to membrane	5.76e-24	1.912e-21	1.848e-20	5.085e-20	49	105		26	GO:0035082	axoneme assembly	3.223e-12	8.783e-10	8.39e-09	2.547e-08	72	430
27	GO:0070126	mitochondrial translational termination	5.85e-24	1.912e-21	1.848e-20	5.164e-20	45	89		27	GO:0097712	vesicle targeting, trans-Golgi to periciliary membrane compartment	3.223e-12	8.783e-10	8.39e-09	2.547e-08	72	430
28	GO:0046700	heterocycle catabolic process	1.374e-23	4.33e-21	4.184e-20	1.212e-19	138	627		28	GO:1905349	ciliary transition zone assembly	3.223e-12	8.783e-10	8.39e-09	2.547e-08	72	430
29	GO:0044270	cellular nitrogen compound catabolic process	3.545e-23	1.079e-20	1.043e-19	3.129e-19	138	633		29	GO:0035735	intraciliary transport involved in cilium assembly	3.223e-12	8.783e-10	8.39e-09	2.547e-08	72	430
30	GO:0019439	aromatic compound catabolic process	6.607e-23	1.944e-20	1.878e-19	5.832e-19	139	644		30	GO:0033365	protein localization to organelle	5.06e-12	1.333e-09	1.273e-08	3.999e-08	174	1489
31	GO:0045047	protein targeting to ER	7.186e-23	2.046e-20	1.977e-19	6.343e-19	52	123		31	GO:0030705	cytoskeleton-dependent intracellular transport	6.304e-12	1.607e-09	1.535e-08	4.982e-08	88	586
32	GO:0006613	cotranslational protein targeting to membrane	7.547e-23	2.082e-20	2.012e-19	6.662e-19	49	110		32	GO:0044782	cilium organization	6.873e-12	1.697e-09	1.621e-08	5.432e-08	74	455
33	GO:0019080	viral gene expression	2.787e-22	7.456e-20	7.204e-19	2.46e-18	71	221		33	GO:0031175	neuron projection development	7.312e-12	1.751e-09	1.673e-08	5.779e-08	147	1197
34	GO:0072599	establishment of protein localization to endoplasmic reticulum	4.258e-22	1.106e-19	1.068e-18	3.759e-18	52	127		34	GO:0030031	cell projection assembly	1.121e-11	2.605e-09	2.489e-08	8.857e-08	106	771
35	GO:0070972	protein localization to endoplasmic reticulum	2.334e-21	5.886e-19	5.688e-18	2.06e-17	57	155		35	GO:0098840	protein transport along microtubule	2.056e-11	4.513e-09	4.311e-08	1.625e-07	73	456
36	GO:1901361	organic cyclic compound catabolic process	4.061e-21	9.956e-19	9.621e-18	3.584e-17	140	679		36	GO:0099118	microtubule-based protein transport	2.056e-11	4.513e-09	4.311e-08	1.625e-07	73	456
37	GO:0016071	mRNA metabolic process	6.102e-21	1.456e-18	1.407e-17	5.386e-17	170	905		37	GO:0010970	transport along microtubule	2.388e-11	5.102e-09	4.873e-08	1.888e-07	83	552
38	GO:0072594	establishment of protein localization to organelle	8.364e-21	1.943e-18	1.877e-17	7.383e-17	134	641		38	GO:0006281	DNA repair	3.138e-11	6.511e-09	6.219e-08	2.48e-07	86	584
39	GO:0008033	tRNA processing	2.326e-20	5.264e-18	5.087e-17	2.053e-16	51	132		39	GO:0097711	ciliary basal body-plasma membrane docking	3.213e-11	6.511e-09	6.219e-08	2.539e-07	28	95
40	GO:0042255	ribosome assembly	2.558e-20	5.645e-18	5.455e-17	2.258e-16	36	68		40	GO:0099111	microtubule-based transport	3.578e-11	7.069e-09	6.752e-08	2.828e-07	84	566
41	GO:0006605	protein targeting	5.25e-20	1.13e-17	1.092e-16	4.634e-16	108	472		41	GO:0071897	DNA biosynthetic process	3.709e-11	7.149e-09	6.829e-08	2.931e-07	74	471
42	GO:0019083	viral transcription	4.674e-19	9.824e-17	9.493e-16	4.126e-15	63	203		42	GO:0051640	organelle localization	7.912e-11	1.489e-08	1.422e-07	6.253e-07	127	1018
43	GO:0006396	RNA processing	5.016e-18	1.03e-15	9.949e-15	4.427e-14	233	1483		43	GO:0051656	establishment of organelle localization	1.992e-10	3.621e-08	3.459e-07	1.575e-06	112	872
44	GO:0042274	ribosomal small subunit biogenesis	5.237e-18	1.051e-15	1.015e-14	4.622e-14	36	77		44	GO:0031503	protein-containing complex localization	2.016e-10	3.621e-08	3.459e-07	1.593e-06	96	706
45	GO:0044265	cellular macromolecule catabolic process	4.012e-17	7.869e-15	7.604e-14	3.541e-13	203	1255		45	GO:0048193	Golgi vesicle transport	2.268e-10	3.983e-08	3.805e-07	1.792e-06	104	790
46	GO:0007005	mitochondrion organization	8.429e-17	1.585e-14	1.532e-13	7.44e-13	119	599		46	GO:0045786	negative regulation of cell cycle	2.911e-10	5.002e-08	4.778e-07	2.301e-06	92	670
47	GO:0006612	protein targeting to membrane	8.442e-17	1.585e-14	1.532e-13	7.451e-13	63	223		47	GO:0033043	regulation of organelle organization	3.275e-10	5.508e-08	5.261e-07	2.589e-06	152	1317
48	GO:0071826	ribonucleoprotein complex subunit organization	2.194e-16	4.034e-14	3.898e-13	1.936e-12	65	239		48	GO:0022008	neurogenesis	5.363e-10	8.83e-08	8.434e-07	4.238e-06	205	1940
49	GO:0006400	tRNA modification	3.404e-16	6.131e-14	5.925e-13	3.004e-12	37	90		49	GO:1901990	regulation of mitotic cell cycle phase transition	5.524e-10	8.909e-08	8.51e-07	4.365e-06	71	470
50	GO:0022618	ribonucleoprotein complex assembly	2.659e-15	4.694e-13	4.536e-12	2.347e-11	62	23		50	GO:0048199	vesicle targeting, to, from or within Golgi	6.109e-10	9.656e-08	9.224e-07	4.828e-06	74	500

## Sheet: File.4
Genes in Translation associated processes in MYCN high RB1 WT samples	Gene in cell cycle associated processes down in MYCN high RB1 WT tumors
AGO3	MCM3
RPL22L1	MEIS2
MRPL42	CDC7
MCTS1	AGO4
APP	STARD9
MAPKAPK5	POC1B
GADD45GIP1	MLH1
MTFMT	HFM1
METTL5	TAOK1
MTIF2	CEP126
N6AMT1	MRE11
ASMT	KLF11
EIF4EBP3	PPM1D
MRPS34	BTBD18
EIF3A	APAF1
EIF3B	PIWIL4
EIF3D	TRIM71
EIF3G	MSH5
EIF3H	USP37
EIF3I	RACGAP1
EIF3J	MYB
PABPC4	MYBL1
NARS1	MYC
ALKBH1	EED
CDC123	RIPK1
EIF2B3	ATRX
EIF2B2	PPP1R12B
EIF2B5	BARD1
EIF2S2	NASP
C1QBP	BCL2
ZNF598	IQGAP1
MRPL49	GOLGA8N
NPM1	BMP7
YBX1	NEK2
CARS1	KAT2B
GATC	BRCA1
RPL14	BRCA2
OXA1L	CCNA1
PA2G4	TIMELESS
NEMF	MBD4
CDK4	UHRF2
NOLC1	NPAT
AIMP1	CALM2
RPL23	CAMK2G
MIEF1	NUMA1
FASTKD3	KIFC2
SEC61A1	CCNE1
PUS7	SMC3
EIF4E2	CCNE2
AKAP6	PAFAH1B1
MRPL50	PCM1
RPL36	PCNA
MRPL55	CDK2
GEMIN5	PHF13
PPA1	CDKN1B
PARS2	CDKN2A
PTCD1	CDKN2B
MIR20A	CDKN2C
MIR19B1	CDKN2D
EIF5B	CLGN
RPL10L	CENPC
MIR92A1	E2F7
EARS2	NCAPH2
CTIF	MIS12
DDX1	RRAGD
TRMT10C	SUN2
ERAL1	RAD54B
PUM3	XRN1
SESN2	PSMC3IP
AURKAIP1	GPSM2
DPH2	PLSCR1
MRPL20	KIF23
RARS1	DONSON
NARS2	POLE2
TSFM	NEK7
EEF1A1	SIN3A
YARS2	PAF1
EEF1A2	KANK2
MRPL4	SYCE1L
MRPS7	C2CD3
LRPPRC	MDC1
EEF1D	CEP135
EEF2	PRKACA
TRAP1	PRKAR2B
EIF2D	APPL1
AGO1	PKN2
ABCE1	SLFN11
MRPS2	ESPL1
EIF2S1	CEP57
EIF2S3	CCP110
RPL26L1	NDE1
EIF4A1	SFI1
EIF4B	CNTLN
NAT10	FBXL3
EIF4G1	DDX11
EIF5	HAUS4
EIF5A	FBXO5
ELAVL4	RAD1
EIF2A	DLG1
RPL3	RHNO1
RPL4	PHIP
RPL5	CEP97
RPL6	RAD9A
RPL7A	RAD21
RSL24D1	RAD51D
RPL8	DDX12P
RPL9	MCPH1
RPL10	RBBP4
RPL11	RBBP7
RPL12	RBL1
RPL13	TOM1L1
RPL15	SMC4
RPL17	RDX
RPL18A	CEP192
RPL19	C11orf80
RPL22	RFC2
RPL23A	RFC5
TACO1	ECT2
MRPL23	HAUS2
RPL24	GMNN
EPRS1	E2F8
RPL30	PHC1
RPL28	OPTN
RPL29	YAF2
RPL31	RPA1
RPL34	TUBE1
RPL35A	CTDSPL
RPL36AL	NIN
RPL37	NUSAP1
RPL38	EPS8
RPL39	ERCC3
RPLP2	CDK2AP2
MRPL12	MNS1
MRPS12	STAG1
RPS2	ATAD5
RPS3A	PIDD1
RPS5	JADE1
MRPL37	RRM1
RPS7	EZH2
RPS8	CLIP1
ETF1	DSN1
RPS9	FANCA
RPS12	TUBA1B
MRPL30	RMI1
RPS14	CEP78
MRPL10	FEN1
IMPACT	SDCBP
RPS19	GOLGA2P5
RPS23	DBF4B
RPS24	STIL
RPS25	SMC2
RPS29	ZBED3
FARSA	ZNF365
FAU	SIRT2
SARS1	CDK5RAP3
MRPS17	SLF2
MRRF	EPC1
EIF3M	MTBP
YTHDF2	CEP131
NSUN4	POLD3
CNOT11	CLSPN
NOA1	FIGNL1
TRMT112	PLK4
LARS1	HECA
MRPL28	SLX4
MRPL45	MYO16
TARS2	PDS5B
PABPC1	SOX15
TRUB2	MCM8
GFM2	SPTBN1
NCBP2	GAS1
IGF2BP2	POGZ
DPH5	STOX1
MRPS23	KMT2E
MRPS33	SMC5
CDK5RAP1	GEM
SAMD4A	FBXL7
DHX36	SPIN1
ZC3H15	SVIL
GARS1	BTG3
KBTBD8	TACC1
MRPS27	CENATAC
SRP68	PSRC1
SRP72	TCF19
SERP1	CECR2
MRPS30	CNTRL
METAP1	HAUS5
GCN1	DYNLT1
TARS1	CIT
MRPL21	ZWINT
MKNK2	KLHL22
LARP1	DMC1
GRM5	TBRG1
AARSD1	RASSF1
GSPT1	ZFYVE19
RPUSD4	SUZ12
MRPS25	WHAMMP3
MRPL3	POLA2
RPL35	TTK
HARS1	UBB
RPL13A	USP51
MRPS35	LSM11
TUFM	HSPA1A
GUF1	HSPA1B
UCN	HSPA2
WARS1	EZR
IARS1	WEE1
CNBP	FBXL17
MRPS24	TRIM39
MRPS15	XPO1
MRPS9	FBXO43
MRPL41	CEP295
MRPL40	ILK
MRPL36	MDM1
MRPL32	IRF1
MRPL11	EFHC1
MRPL1	ALMS1
MRPL44	TUBA1A
EIF3E	BAG6
JMJD4	LIG1
EIF6
MRPS22
CSDE1
KARS1
CHCHD1
AIMP2
MRPL52
FXR1
CAPRIN1

## Sheet: File.5
Probe	Gene	Regulatory_Feature_Group	Relation_to_island	logFC	AveExpr	t	P.Value	adj.P.Val
cg16222790	ZC3H3	Unclassified_Cell_type_specific	Island	-2.73492	2.17089	-23.4883	1.72256e-13	3.71237e-08
cg19497798	FBF1		Island	-2.95076	1.8462	-23.3777	1.84911e-13	3.71237e-08
cg20008846	ZC3H3		Island	-2.73032	1.34321	-23.0032	2.35655e-13	3.71237e-08
cg12630479			N_Shore	-2.60302	1.41275	-22.1781	4.0748e-13	4.8144e-08
cg04665204	BAHCC1		Island	-3.04057	0.874469	-21.7976	5.27983e-13	4.99052e-08
cg11898009			Island	-5.37528	0.322307	-20.7138	1.13103e-12	8.09362e-08
cg09499482	FBXL22		N_Shelf	-3.2818	1.37999	-20.5164	1.30459e-12	8.09362e-08
cg19357999	P2RX4	Unclassified_Cell_type_specific	OpenSea	-2.78997	2.4872	-20.4492	1.37005e-12	8.09362e-08
cg09016968			Island	-2.92939	2.09242	-20.1202	1.74441e-12	8.32646e-08
cg13525013	SLIT1		OpenSea	-3.03461	1.99232	-20.1067	1.76183e-12	8.32646e-08
cg11552585	NCLN		Island	-2.853	1.84647	-19.4573	2.87038e-12	1.1739e-07
cg19971939	FBF1		S_Shore	-3.91716	1.65226	-19.408	2.9807e-12	1.1739e-07
cg01186595	CHORDC1		N_Shore	-3.59812	2.07268	-19.2336	3.40788e-12	1.22791e-07
cg22859585	PXDNL		OpenSea	-3.62807	2.03171	-19.0755	3.85178e-12	1.22791e-07
cg16170767			Island	-5.02055	1.13786	-19.0343	3.9774e-12	1.22791e-07
cg12364115			OpenSea	-2.1577	1.58684	-18.9776	4.15709e-12	1.22791e-07
cg24869186	CYP4A22		OpenSea	-3.15386	2.31376	-18.85	4.59416e-12	1.27718e-07
cg18532131			OpenSea	-3.03624	2.70596	-18.5886	5.64948e-12	1.38102e-07
cg18050634	BAHCC1		Island	-3.1053	2.34002	-18.5777	5.69884e-12	1.38102e-07
cg15036326	RPL23A		S_Shore	-4.01112	1.9853	-18.546	5.84434e-12	1.38102e-07
cg08572454	PTPRN2		OpenSea	-3.24484	1.46014	-18.455	6.28566e-12	1.41458e-07
cg07479750	PRAMEF11		OpenSea	-2.71679	1.9816	-18.2845	7.21024e-12	1.5489e-07
cg19497640	EPHB1		S_Shelf	-3.8903	2.65642	-18.1451	8.07323e-12	1.65888e-07
cg17566325		Unclassified_Cell_type_specific	N_Shore	-3.37434	0.879194	-17.9282	9.64094e-12	1.89847e-07
cg01524860			Island	-4.11163	1.73426	-17.6701	1.194e-11	2.25714e-07
cg09223687			Island	-2.42667	2.21565	-17.5488	1.32141e-11	2.40193e-07
cg16314733	SLIT1		OpenSea	-3.7664	1.80828	-17.483	1.39659e-11	2.40913e-07
cg00644814	HES2		Island	-3.2454	1.71153	-17.4572	1.42732e-11	2.40913e-07
cg02399371			OpenSea	-3.94033	1.89647	-17.3217	1.60063e-11	2.60849e-07
cg16142313	KIF13B		OpenSea	-3.96904	2.33398	-17.1849	1.79865e-11	2.83348e-07
cg07815131			N_Shore	-4.21423	1.84246	-17.1076	1.92175e-11	2.92976e-07
cg27507254	CLDN19		S_Shore	-3.54249	1.33746	-16.9497	2.20213e-11	3.25229e-07
cg11996209			N_Shelf	-2.46889	2.65742	-16.7364	2.65178e-11	3.77091e-07
cg05614028			N_Shore	-2.49742	1.60458	-16.7104	2.71287e-11	3.77091e-07
cg23814172	DIP2C		S_Shore	-2.40102	2.31772	-16.6365	2.89497e-11	3.90906e-07
cg05348084	MIR376B		OpenSea	-3.02532	0.523933	-16.3969	3.57989e-11	4.69962e-07
cg08112616	MEG8		OpenSea	-3.47221	2.76206	-16.3595	3.70162e-11	4.72809e-07
cg00732810	RASA3	Promoter_Associated	Island	-2.30133	2.04968	-16.308	3.8762e-11	4.82079e-07
cg00774437			OpenSea	-2.55499	1.58514	-16.2486	4.08847e-11	4.86683e-07
cg16328999	SYT8	Unclassified_Cell_type_specific	OpenSea	-3.3094	1.91775	-16.2403	4.11918e-11	4.86683e-07
cg09164211			Island	-1.70805	1.58293	-16.1729	4.37724e-11	5.04559e-07
cg05775492			OpenSea	-3.56032	1.64249	-16.0884	4.72527e-11	5.31708e-07
cg26976046	MIR127		Island	-2.61611	2.31094	-15.956	5.33099e-11	5.85916e-07
cg08389130	TEX101		Island	-3.05498	1.85887	-15.9057	5.58252e-11	5.99616e-07
cg02173970			S_Shore	-1.98591	1.45098	-15.8351	5.95626e-11	6.21123e-07
cg09018429			N_Shore	-2.15555	0.909119	-15.819	6.0456e-11	6.21123e-07
cg07126559	SGCG		OpenSea	-2.5279	2.01683	-15.7939	6.18703e-11	6.22128e-07
cg07521789	MIR382		OpenSea	-2.22212	1.33393	-15.7566	6.40383e-11	6.27463e-07
cg24950947	OR11A1		OpenSea	-3.77318	2.49708	-15.7395	6.50561e-11	6.27463e-07
cg17811589	GLDN	Unclassified	OpenSea	-2.94545	0.919532	-15.6817	6.86364e-11	6.38396e-07
cg12725520	SNORD114-16		OpenSea	-3.42615	1.71301	-15.6707	6.93472e-11	6.38396e-07
cg06318676			OpenSea	-1.82166	1.21387	-15.6569	7.02422e-11	6.38396e-07
cg00090787	RPL4		OpenSea	-3.52635	1.43656	-15.5374	7.8522e-11	6.83973e-07
cg19407656			N_Shelf	-3.86465	1.41015	-15.53	7.90706e-11	6.83973e-07
cg01024792	UBD		S_Shelf	-3.04026	2.10782	-15.4934	8.18314e-11	6.83973e-07
cg15001714			Island	-2.48931	1.99616	-15.4758	8.31978e-11	6.83973e-07
cg11052202			Island	-4.69499	0.691462	-15.4541	8.49081e-11	6.83973e-07
cg11964216	ZC3H3		Island	-3.89856	2.24065	-15.4413	8.594e-11	6.83973e-07
cg08409566	PRAM1		N_Shelf	-2.58605	0.948846	-15.4338	8.65469e-11	6.83973e-07
cg13372862	HEATR7A		Island	-3.56307	2.4658	-15.404	8.90101e-11	6.83973e-07
cg00752143	MIR329-2		OpenSea	-4.32678	1.14376	-15.4014	8.92281e-11	6.83973e-07
cg00231528	C1orf200		S_Shore	-2.31214	1.43242	-15.3955	8.97295e-11	6.83973e-07
cg13666232			S_Shelf	-3.89124	1.36682	-15.3332	9.51724e-11	7.0372e-07
cg12749468	HTR3D		OpenSea	-2.54886	2.64957	-15.3318	9.52981e-11	7.0372e-07
cg13766329	C22orf9		N_Shore	-3.70486	3.08942	-15.3137	9.69509e-11	7.04911e-07
cg12436612	KIAA1026		OpenSea	-2.27183	1.8166	-15.288	9.93424e-11	7.08615e-07
cg25528806	OR8D2		OpenSea	-4.47032	1.2687	-15.2536	1.02645e-10	7.08615e-07
cg26325174	MEG8		OpenSea	-2.76082	0.150259	-15.2505	1.0295e-10	7.08615e-07
cg01803704	SNORD114-26		OpenSea	-2.17033	2.85679	-15.2387	1.04113e-10	7.08615e-07
cg02871925	TMEM115		N_Shore	-2.48026	2.47303	-15.2173	1.06256e-10	7.08615e-07
cg05569767			N_Shore	-4.8379	0.563224	-15.1919	1.08859e-10	7.08615e-07
cg15171962	MIR496		OpenSea	-2.78484	2.04593	-15.1821	1.09887e-10	7.08615e-07
cg20456732			N_Shore	-1.7278	1.3241	-15.1699	1.11178e-10	7.08615e-07
cg22264170			OpenSea	-2.0783	1.55509	-15.1611	1.12118e-10	7.08615e-07
cg09100014	IRF8		OpenSea	-3.21446	2.17511	-15.1579	1.12454e-10	7.08615e-07
cg00853242	ESPN		Island	-3.2785	1.8214	-15.1167	1.16988e-10	7.096e-07
cg22112133	WNT7A		Island	-2.54081	2.0103	-15.1129	1.1741e-10	7.096e-07
cg21071540	MIR485		OpenSea	-2.73253	1.83546	-15.1126	1.17445e-10	7.096e-07
cg02086195	DHRS3		Island	-3.05834	1.20236	-15.1023	1.18617e-10	7.096e-07
cg04228827	ZFPM1		N_Shelf	-2.84496	1.74782	-15.0849	1.20617e-10	7.12546e-07
cg24450303	ARC		N_Shore	-3.04384	1.59198	-15.0673	1.22667e-10	7.1571e-07
cg22240880	SENP3		S_Shore	-3.13926	1.39523	-15.0457	1.25252e-10	7.20629e-07
cg22151881	LRP5	Unclassified	S_Shore	-3.12756	1.71089	-15.0308	1.27061e-10	7.20629e-07
cg01753544	RASGRP2		Island	-2.1119	1.5793	-15.0225	1.28084e-10	7.20629e-07
cg15094605	OR2H1		OpenSea	-3.68393	1.9048	-14.9954	1.31479e-10	7.31024e-07
cg19272150	PRG1		OpenSea	-3.54734	1.2222	-14.974	1.34217e-10	7.34604e-07
cg22169874			OpenSea	-2.41403	1.31335	-14.9572	1.36419e-10	7.34604e-07
cg07959741	SNORD114-4		OpenSea	-3.68241	2.11747	-14.9545	1.36786e-10	7.34604e-07
cg22181664	CLCA1		OpenSea	-2.21308	2.18629	-14.88	1.47031e-10	7.74293e-07
cg19480198	COMP	Unclassified	Island	-5.20133	0.551778	-14.8749	1.4777e-10	7.74293e-07
cg11990702			Island	-2.36663	2.36967	-14.8657	1.49091e-10	7.74293e-07
cg15400703	CHGA	Unclassified_Cell_type_specific	S_Shore	-2.99699	1.35701	-14.8402	1.52839e-10	7.81067e-07
cg18122215	MEG8		OpenSea	-2.2965	3.09368	-14.8345	1.53701e-10	7.81067e-07
cg16262215	NDUFA7		S_Shore	-2.72235	2.06216	-14.821	1.55733e-10	7.82975e-07
cg03862705	NAT8B		OpenSea	-1.81532	1.94771	-14.7608	1.65173e-10	8.21696e-07
cg09890746	ZC3H3	Unclassified_Cell_type_specific	Island	-3.13511	2.49087	-14.6931	1.76519e-10	8.68992e-07
cg20906291			Island	-3.46575	2.50335	-14.6417	1.857e-10	9.04766e-07
cg26948064	LOC100287834		Island	-2.41816	2.30316	-14.5978	1.93916e-10	9.31595e-07
cg08337166	CMKLR1		OpenSea	-2.74272	0.791972	-14.5914	1.95149e-10	9.31595e-07
cg21581845	KIAA1026		Island	-2.68742	2.68264	-14.5686	1.996e-10	9.33578e-07
cg09381155	EPHB1		OpenSea	-2.24953	0.979321	-14.5537	2.02588e-10	9.33578e-07
cg01208873	KIAA1026		Island	-2.19414	1.38015	-14.553	2.02725e-10	9.33578e-07
cg16067628	AATK		Island	-2.74004	2.04991	-14.5493	2.03466e-10	9.33578e-07
cg02116283			N_Shore	-4.58696	0.827456	-14.5181	2.09874e-10	9.51988e-07
cg00448191	NKX6-3		S_Shore	-1.95996	1.34513	-14.5103	2.11507e-10	9.51988e-07
cg26196087	NOTCH2		OpenSea	-2.77351	2.87989	-14.4417	2.26458e-10	1.00149e-06
cg01386157			OpenSea	-3.8689	1.52691	-14.4387	2.27142e-10	1.00149e-06
cg23492249	MIR299		OpenSea	-2.69594	2.31657	-14.4311	2.28864e-10	1.00149e-06
cg13489528			OpenSea	-3.4341	1.20336	-14.3923	2.37931e-10	1.03162e-06
cg07237653	KIF13B		OpenSea	-4.4684	3.20206	-14.371	2.43068e-10	1.04086e-06
cg20757073	GABBR1		N_Shore	-2.05647	1.49755	-14.3652	2.44467e-10	1.04086e-06
cg24209528			N_Shore	-2.31887	2.47093	-14.342	2.50236e-10	1.04474e-06
cg09255505	ZBTB42		Island	-2.51813	1.85949	-14.3412	2.50441e-10	1.04474e-06
cg10234693			N_Shore	-2.74573	1.33677	-14.335	2.52009e-10	1.04474e-06
cg16606256	DCD		OpenSea	-2.18773	1.60076	-14.2705	2.68912e-10	1.10457e-06
cg10328279	TAS2R60		OpenSea	-2.34936	2.13911	-14.2624	2.71116e-10	1.10457e-06
cg26057616			OpenSea	-3.86165	1.75546	-14.2346	2.78828e-10	1.12628e-06
cg11639612	PLEKHG4B		OpenSea	-2.03046	1.67329	-14.1976	2.89474e-10	1.15512e-06
cg00369202	GRM4		OpenSea	-2.73551	0.810952	-14.1929	2.90856e-10	1.15512e-06
cg19621427			S_Shore	-4.6981	1.93755	-14.1635	2.99657e-10	1.18015e-06
cg14408356	DTX1		N_Shelf	-2.58206	1.948	-14.1177	3.13953e-10	1.22624e-06
cg06495184	C2CD4C		Island	-2.20462	1.7564	-14.0953	3.21186e-10	1.24421e-06
cg04510564			OpenSea	-4.56895	1.71702	-14.0777	3.27019e-10	1.2548e-06
cg19808847			Island	-2.90755	2.39574	-14.0711	3.29232e-10	1.2548e-06
cg01788910	CBS		N_Shore	-2.8672	2.42807	-14.0331	3.4227e-10	1.29406e-06
cg25102653			OpenSea	-3.29957	2.30282	-14.0105	3.50286e-10	1.3001e-06
cg06075438	EPN3		S_Shore	-2.04759	1.48974	-14.0084	3.51041e-10	1.3001e-06
cg23676151	NR2E1		Island	-5.25959	1.50514	-14.0054	3.5212e-10	1.3001e-06
cg01636591	CCL8		OpenSea	-2.14721	1.91925	-13.9663	3.66525e-10	1.34279e-06
cg24796554	FLI1	Promoter_Associated_Cell_type_specific	S_Shore	-2.57333	2.00797	-13.9581	3.69629e-10	1.34375e-06
cg22841667	RPL27A		S_Shore	-4.97278	0.310327	-13.9412	3.76143e-10	1.35699e-06
cg17347326		Unclassified_Cell_type_specific	S_Shore	-2.97597	1.32875	-13.928	3.81279e-10	1.3651e-06
cg08495878	SERPINA4		OpenSea	-3.34491	2.43154	-13.9154	3.8627e-10	1.37112e-06
cg02629470	SHISA6		OpenSea	-2.93457	2.37238	-13.9087	3.8895e-10	1.37112e-06
cg04790749	MMP28		S_Shore	-3.11104	2.27445	-13.9019	3.91663e-10	1.37112e-06
cg26123824			OpenSea	-2.25776	1.8075	-13.8663	4.06321e-10	1.41197e-06
cg21585162	FLI1		S_Shore	-4.03049	1.87169	-13.8535	4.11773e-10	1.42047e-06
cg05584235	LIMS3-LOC440895		S_Shore	-2.68946	2.20806	-13.834	4.20145e-10	1.42965e-06
cg18160691	LRP5		S_Shore	-3.62575	0.876759	-13.8333	4.20483e-10	1.42965e-06
cg06999127	RTL1		S_Shelf	-2.89656	1.11163	-13.811	4.30291e-10	1.43821e-06
cg15402627		Unclassified_Cell_type_specific	N_Shore	-3.28035	1.12272	-13.807	4.32087e-10	1.43821e-06
cg18293633			Island	-2.04189	2.22212	-13.8017	4.34473e-10	1.43821e-06
cg17321639		Unclassified	S_Shore	-3.14313	2.18523	-13.8001	4.35174e-10	1.43821e-06
cg14866339	MIR379		OpenSea	-2.61898	0.963645	-13.783	4.42995e-10	1.45389e-06
cg10873086			OpenSea	-1.90903	2.04792	-13.7666	4.50612e-10	1.46869e-06
cg22945556	FAM83E		Island	-2.89899	2.78621	-13.7462	4.603e-10	1.48999e-06
cg13885504			S_Shore	-1.81576	1.9574	-13.7325	4.66931e-10	1.49118e-06
cg19832832			S_Shore	-2.40402	1.68666	-13.7324	4.66978e-10	1.49118e-06
cg04130572	JPH2		OpenSea	-2.60786	1.32241	-13.7029	4.81564e-10	1.52744e-06
cg26240274	BMP7		OpenSea	-1.91324	2.27733	-13.6858	4.9026e-10	1.54117e-06
cg16646726			OpenSea	-2.63282	2.44359	-13.6816	4.92415e-10	1.54117e-06
cg03295852	ASAP1IT1		OpenSea	-2.24096	1.78218	-13.6684	4.99234e-10	1.55223e-06
cg00584026	TMEM175		S_Shore	-2.60335	2.22452	-13.6577	5.04863e-10	1.55947e-06
cg13126790			OpenSea	-2.09055	1.15355	-13.6458	5.1119e-10	1.56714e-06
cg21696975	S100A7A		OpenSea	-2.68187	1.8451	-13.6381	5.15373e-10	1.56714e-06
cg03388445	KIAA1026	Unclassified_Cell_type_specific	OpenSea	-2.09729	1.88963	-13.6345	5.17292e-10	1.56714e-06
cg19236493	HOXB3		Island	-2.87358	1.29685	-13.6252	5.22366e-10	1.57243e-06
cg02474600	KNDC1		Island	-1.94985	2.08733	-13.6126	5.29339e-10	1.58333e-06
cg15935860	PKP1		OpenSea	-3.2132	1.94462	-13.5844	5.45287e-10	1.62078e-06
cg05829145	NCRNA00051	Unclassified_Cell_type_specific	OpenSea	-2.35635	1.61573	-13.5717	5.52617e-10	1.62344e-06
cg17507897	SNX5		OpenSea	-2.44698	1.03711	-13.5683	5.54591e-10	1.62344e-06
cg25142390	PLEKHG5	Unclassified_Cell_type_specific	S_Shelf	-2.52579	1.90527	-13.5651	5.56488e-10	1.62344e-06
cg09098720			OpenSea	-2.24151	1.53146	-13.5492	5.65902e-10	1.63821e-06
cg13393612	CUX1		S_Shore	-2.74319	2.13877	-13.5328	5.75787e-10	1.63821e-06
cg21010202			Island	-2.52488	2.62057	-13.5326	5.75902e-10	1.63821e-06
cg20248421	ESPN	Unclassified_Cell_type_specific	Island	-4.76489	0.221224	-13.5283	5.78481e-10	1.63821e-06
cg13546609	MIR1185-2		OpenSea	-3.11416	1.99691	-13.5277	5.78883e-10	1.63821e-06
cg17185921			OpenSea	-2.3708	1.97281	-13.5068	5.91788e-10	1.66476e-06
cg05816993			OpenSea	-2.70229	2.2862	-13.4975	5.97621e-10	1.67123e-06
cg22681055			OpenSea	-2.08252	1.61598	-13.4763	6.11202e-10	1.67488e-06
cg18384960	MIR299		OpenSea	-2.80266	1.74643	-13.473	6.13378e-10	1.67488e-06
cg05564251	SP140	Promoter_Associated	OpenSea	-1.80674	2.65338	-13.471	6.14649e-10	1.67488e-06
cg23357150	INPP5A		S_Shore	-2.02875	1.77261	-13.4686	6.16206e-10	1.67488e-06
cg00322618			S_Shelf	-3.62342	2.20246	-13.4618	6.20653e-10	1.67488e-06
cg20480497			S_Shelf	-2.57313	2.56087	-13.4522	6.27009e-10	1.67488e-06
cg20661138			N_Shore	4.95411	-1.45207	13.4511	6.278e-10	1.67488e-06
cg12883295	SHANK2		OpenSea	-2.83077	2.3269	-13.4479	6.29907e-10	1.67488e-06
cg09293488	SNORD113-6		OpenSea	-3.39693	2.03495	-13.4462	6.31025e-10	1.67488e-06
cg09552631	PSCA		OpenSea	-2.09442	1.46165	-13.4402	6.35067e-10	1.67488e-06
cg05714673	SDK1		N_Shore	-1.66235	2.31591	-13.4302	6.41842e-10	1.67488e-06
cg15232593			N_Shelf	-2.80395	2.53555	-13.426	6.44746e-10	1.67488e-06
cg10058920	PDYN		OpenSea	-2.35634	1.23732	-13.4256	6.44998e-10	1.67488e-06
cg09416903	SUSD4		OpenSea	-3.18314	2.50145	-13.414	6.53e-10	1.67787e-06
cg25665429	C6orf127		OpenSea	-2.24129	1.5398	-13.4137	6.5325e-10	1.67787e-06
cg03310479	C11orf54		S_Shore	-3.65656	1.9952	-13.3972	6.64806e-10	1.68263e-06
cg00513941			Island	-3.56389	1.71264	-13.3947	6.66581e-10	1.68263e-06
cg25694480			S_Shore	-3.54561	2.65251	-13.387	6.72071e-10	1.68263e-06
cg09196565	SENP3		S_Shore	-2.48827	1.7334	-13.3855	6.73144e-10	1.68263e-06
cg13107839		Unclassified_Cell_type_specific	OpenSea	-4.53679	1.66452	-13.385	6.73471e-10	1.68263e-06
cg14518803			N_Shelf	-1.73103	1.21134	-13.3772	6.79125e-10	1.68263e-06
cg00398816	RET	Unclassified_Cell_type_specific	N_Shore	-1.52121	1.2808	-13.3759	6.80029e-10	1.68263e-06
cg02229261	HAS1	Unclassified_Cell_type_specific	Island	3.78548	-0.144263	13.3527	6.97116e-10	1.70727e-06
cg23245063	CYP46A1		S_Shelf	-2.41916	0.935979	-13.35	6.9912e-10	1.70727e-06
cg07522918			N_Shelf	-3.98433	2.03524	-13.3385	7.07751e-10	1.70727e-06
cg12035880	UBE2QL1		N_Shore	-2.00403	1.07003	-13.3382	7.08009e-10	1.70727e-06
cg16052325	MYH4		OpenSea	-3.40804	1.57601	-13.3369	7.08965e-10	1.70727e-06
cg20040972			OpenSea	-3.47591	1.91639	-13.3334	7.1166e-10	1.70727e-06
cg18990667	MEG8		OpenSea	-2.36752	2.03581	-13.3142	7.26447e-10	1.72604e-06
cg20359363			S_Shore	-3.45516	0.850213	-13.3137	7.26791e-10	1.72604e-06
cg17256679	CCL8		OpenSea	-2.83398	2.17558	-13.3081	7.312e-10	1.72783e-06
cg15026634	OTX1		N_Shore	-3.46749	1.57677	-13.302	7.35967e-10	1.73044e-06
cg27583604	PLK3	Promoter_Associated_Cell_type_specific	S_Shore	-2.37904	2.40128	-13.2828	7.51299e-10	1.75659e-06
cg24086536	NLRP13		OpenSea	-2.88209	1.63659	-13.2779	7.55235e-10	1.75659e-06
cg12777753	FLVCR2		OpenSea	-3.14225	1.38498	-13.2741	7.58315e-10	1.75659e-06
cg03476000	HES2		Island	-3.30541	0.10584	-13.2696	7.61954e-10	1.75659e-06
cg12474054			N_Shelf	-2.2137	2.93397	-13.2649	7.65843e-10	1.75699e-06
cg24072166	PCSK9		OpenSea	-2.84979	1.92641	-13.2576	7.71858e-10	1.76223e-06
cg10132287			OpenSea	-4.26165	2.50779	-13.2408	7.85963e-10	1.76328e-06
cg16170380	OR11A1		OpenSea	-2.76861	1.8255	-13.2402	7.86443e-10	1.76328e-06
cg24550880	BAHCC1		Island	-2.74277	0.839117	-13.238	7.88299e-10	1.76328e-06
cg17517442	ZC3H3		Island	-2.69515	1.88918	-13.2362	7.89886e-10	1.76328e-06
cg08378742	C22orf9		N_Shore	-2.99642	2.20247	-13.2349	7.90972e-10	1.76328e-06
cg22484822	GRM4	Unclassified	Island	-1.93998	2.07903	-13.2251	7.99378e-10	1.77365e-06
cg15063366			OpenSea	-2.58537	1.69241	-13.2054	8.16448e-10	1.80306e-06
cg01481609	GPR123		S_Shore	-1.93199	1.76723	-13.1927	8.27776e-10	1.81864e-06
cg05862393	SLC5A12		OpenSea	-2.61828	1.81159	-13.1888	8.31198e-10	1.81864e-06
cg02268202			OpenSea	-2.42544	2.35833	-13.1731	8.45434e-10	1.84126e-06
cg05798321			OpenSea	-2.7893	1.5822	-13.1647	8.53129e-10	1.8495e-06
cg16459735	KNDC1		Island	-2.3337	2.54204	-13.143	8.73394e-10	1.87771e-06
cg08811210	ZNF311		OpenSea	-2.6439	1.60451	-13.1423	8.74091e-10	1.87771e-06
cg19746982			Island	-3.41254	2.04738	-13.0999	9.15161e-10	1.93416e-06
cg02637247		Unclassified_Cell_type_specific	N_Shelf	-4.18049	1.576	-13.0999	9.15166e-10	1.93416e-06
cg19631815	DTX1		N_Shelf	-3.24759	3.74864	-13.0966	9.18455e-10	1.93416e-06
cg08415141	GABBR1		N_Shore	-2.63313	1.51685	-13.0931	9.21949e-10	1.93416e-06
cg01393604	LOC285830		S_Shelf	-3.23627	1.02406	-13.0918	9.23322e-10	1.93416e-06
cg15467577	HPN		N_Shelf	-2.7149	1.00968	-13.0902	9.24924e-10	1.93416e-06
cg14588307	SLC6A3		N_Shore	-2.22675	1.70674	-13.0742	9.41097e-10	1.95826e-06
cg09493583			S_Shelf	-3.31485	1.21922	-13.0707	9.44734e-10	1.95826e-06
cg25279613	OSBPL3		OpenSea	-3.20916	2.13267	-13.0664	9.49128e-10	1.95878e-06
cg13623999			OpenSea	-2.62204	1.96111	-13.0502	9.6602e-10	1.97299e-06
cg25599475		Unclassified	Island	-2.51037	1.81759	-13.0498	9.66433e-10	1.97299e-06
cg02250708			N_Shore	-4.91433	1.14058	-13.0387	9.78162e-10	1.97299e-06
cg12881150	MIR654		OpenSea	-3.01677	2.2293	-13.037	9.80025e-10	1.97299e-06
cg16311716			OpenSea	-1.8528	3.06484	-13.0344	9.82803e-10	1.97299e-06
cg07123290	CTAGE1		OpenSea	-2.3135	1.15517	-13.0326	9.84737e-10	1.97299e-06
cg04982781	RPL3		N_Shore	-2.93858	0.626933	-13.0321	9.85238e-10	1.97299e-06
cg14588422	PARD3		OpenSea	-2.6717	2.38873	-13.0273	9.90421e-10	1.97491e-06
cg18307303	IL12B		N_Shore	-2.89833	1.55276	-13.0235	9.94556e-10	1.97491e-06
cg07209765			OpenSea	-2.31197	2.19824	-13.0159	1.00287e-09	1.9831e-06
cg25734951			Island	-1.66996	1.50927	-13.0034	1.01657e-09	2.00115e-06
cg07593415	TIMM13		Island	-3.35015	2.22238	-12.9999	1.02047e-09	2.00115e-06
cg25142500	FLJ90757		N_Shore	-3.25063	2.01828	-12.9909	1.0306e-09	2.01e-06
cg19434795	SNORD115-44		OpenSea	-2.69284	1.80185	-12.9883	1.03349e-09	2.01e-06
cg10454327			Island	-2.68581	2.44642	-12.9762	1.04723e-09	2.02659e-06
cg03617572	OSBPL5		S_Shore	-3.0342	1.95576	-12.9711	1.05311e-09	2.02659e-06
cg07856975	ETV7		S_Shore	-3.22471	2.39398	-12.9696	1.05489e-09	2.02659e-06
cg12258811	PER3	Unclassified	Island	2.0454	-2.84273	12.9322	1.09899e-09	2.0954e-06
cg02508229	FAM46B	Unclassified_Cell_type_specific	N_Shore	-2.34112	2.70691	-12.9295	1.10233e-09	2.0954e-06
cg05068156	OR10C1		OpenSea	-4.37605	1.89374	-12.9281	1.104e-09	2.0954e-06
cg00922420	PCSK9		OpenSea	-4.6626	2.80076	-12.9053	1.13197e-09	2.13259e-06
cg05213387	ANO1		OpenSea	-2.28365	3.76507	-12.9011	1.13719e-09	2.13259e-06
cg20576002	GTSF1		OpenSea	-2.71388	2.45748	-12.8984	1.14061e-09	2.13259e-06
cg15508280	MIR496		OpenSea	-2.47065	1.60268	-12.8952	1.14458e-09	2.13259e-06
cg06247837	TCAP	Unclassified_Cell_type_specific	N_Shelf	-1.82926	0.95788	-12.8904	1.15067e-09	2.13259e-06
cg20067719	SPATA20	Promoter_Associated	N_Shore	-3.00051	-0.559409	-12.8904	1.15067e-09	2.13259e-06
cg25737664	SIRPD		OpenSea	-2.23381	2.41931	-12.8718	1.17447e-09	2.16517e-06
cg05847586	SIX2		Island	-1.63492	1.50069	-12.8675	1.18e-09	2.16517e-06
cg20677143			Island	-2.14271	1.59523	-12.8625	1.18659e-09	2.16517e-06
cg18522715	PTPRN2		N_Shelf	-2.44705	2.3406	-12.8622	1.18699e-09	2.16517e-06
cg09831875	NCOR2		OpenSea	-3.97791	1.88738	-12.859	1.19116e-09	2.16517e-06
cg07947615	SNORD114-23		OpenSea	-2.19692	2.00747	-12.843	1.21232e-09	2.18774e-06
cg19033073			OpenSea	-2.92689	2.80182	-12.8427	1.21283e-09	2.18774e-06
cg00797183	AFM		OpenSea	-2.7466	2.34134	-12.8389	1.21793e-09	2.18858e-06
cg11230471	SLFN12		S_Shelf	-2.38881	3.04992	-12.8279	1.23281e-09	2.20693e-06
cg13932241	OR8U8		OpenSea	-1.95902	1.38458	-12.8194	1.24444e-09	2.20903e-06
cg26938014	PRDM6		N_Shore	-2.84469	2.53926	-12.8187	1.2454e-09	2.20903e-06
cg13606495			S_Shore	-2.57668	1.98455	-12.8168	1.24801e-09	2.20903e-06
cg24141663	ADORA1	Unclassified_Cell_type_specific	N_Shore	-2.42928	0.362229	-12.778	1.30271e-09	2.2766e-06
cg09617441	C6orf222		OpenSea	-3.31628	1.37291	-12.7744	1.30799e-09	2.2766e-06
cg23335356	AVPR1A		S_Shelf	-3.28437	2.27286	-12.7719	1.31154e-09	2.2766e-06
cg03717503			OpenSea	-2.42486	3.62166	-12.7672	1.31843e-09	2.2766e-06
cg24851586			OpenSea	-2.44178	2.43041	-12.766	1.3202e-09	2.2766e-06
cg14216672	PRDM16		OpenSea	-3.81954	1.80474	-12.7649	1.32184e-09	2.2766e-06
cg01530032	SLC47A1		N_Shore	-2.95102	2.05206	-12.7634	1.32395e-09	2.2766e-06
cg20967220	GCM1		OpenSea	-2.13527	2.67383	-12.7629	1.32472e-09	2.2766e-06
cg16149574	CYP4Z2P		OpenSea	-3.66265	0.870963	-12.7596	1.32961e-09	2.27673e-06
cg13449831			S_Shore	-1.62172	1.69938	-12.7525	1.34019e-09	2.28656e-06
cg06165706	RTL1		N_Shore	-2.28889	0.752051	-12.7415	1.35659e-09	2.30621e-06
cg00615941			OpenSea	-2.20466	2.95957	-12.7319	1.37123e-09	2.3193e-06
cg12940522	KCNQ2	Unclassified	N_Shelf	-2.25713	1.24116	-12.7269	1.3788e-09	2.3193e-06
cg20265805	HNF4A		OpenSea	-1.96429	1.55082	-12.7268	1.37901e-09	2.3193e-06
cg16564135	UBASH3B		OpenSea	-1.95263	2.96663	-12.7045	1.41367e-09	2.36915e-06
cg15700661			OpenSea	-3.53791	1.19918	-12.6937	1.4307e-09	2.38924e-06
cg15170442	ZC3H3		Island	-3.05992	1.66071	-12.6785	1.45517e-09	2.41669e-06
cg02178957			OpenSea	-3.03763	2.03323	-12.6772	1.45737e-09	2.41669e-06
cg10763141	FLT3		OpenSea	-2.67668	3.11823	-12.6702	1.46881e-09	2.42714e-06
cg14691388	KCNK9		N_Shelf	-1.9672	1.99353	-12.6625	1.48137e-09	2.43936e-06
cg05068146	ESPN	Unclassified_Cell_type_specific	Island	-3.31461	-0.287229	-12.6562	1.49195e-09	2.44622e-06
cg16087679	SLFN13		N_Shelf	-3.79069	1.18568	-12.652	1.49894e-09	2.44622e-06
cg22145666	UGT1A10		Island	-2.24657	2.07085	-12.6507	1.50106e-09	2.44622e-06
cg20932397			Island	-2.72542	1.47557	-12.6428	1.51447e-09	2.45639e-06
cg10173675			OpenSea	-2.70778	2.55696	-12.6407	1.51803e-09	2.45639e-06
cg19756068	CYP2B6		OpenSea	-2.67558	1.487	-12.6378	1.52289e-09	2.45639e-06
cg17807393			Island	-2.36673	2.15521	-12.6299	1.53635e-09	2.46276e-06
cg24542766	RPL3		N_Shore	-1.95098	1.08168	-12.6294	1.53726e-09	2.46276e-06
cg05941778	DUSP10		N_Shore	3.32719	-1.42849	12.623	1.5484e-09	2.46986e-06
cg12847240			Island	-2.08667	1.81034	-12.6208	1.55215e-09	2.46986e-06
cg20335425	S100A8		OpenSea	-2.26838	1.10327	-12.6094	1.57214e-09	2.49327e-06
cg15169286			OpenSea	-2.7381	2.49697	-12.5916	1.60377e-09	2.53493e-06
cg02232704	MYO3A		Island	-1.76266	2.5404	-12.5823	1.62063e-09	2.55304e-06
cg04526858			N_Shelf	-1.46989	1.20953	-12.5732	1.63733e-09	2.56732e-06
cg11111139	PTPRN2	Unclassified_Cell_type_specific	S_Shore	-1.67974	2.73525	-12.5714	1.64056e-09	2.56732e-06
cg14178173	PTPRN2		S_Shore	-2.0234	1.74321	-12.5621	1.65783e-09	2.58064e-06
cg09175338	MYH4		OpenSea	-4.31019	1.90392	-12.5609	1.65999e-09	2.58064e-06
cg24344787			OpenSea	-2.12185	1.73285	-12.5395	1.70055e-09	2.63503e-06
cg18513344	MUC4	Unclassified_Cell_type_specific	OpenSea	-2.05639	1.47433	-12.52	1.73834e-09	2.67936e-06
cg16780562			S_Shore	-3.15135	1.6345	-12.5134	1.7513e-09	2.67936e-06
cg14383174			OpenSea	-2.64559	1.97462	-12.5132	1.75174e-09	2.67936e-06
cg11307623			OpenSea	-1.59037	0.868468	-12.5121	1.75397e-09	2.67936e-06
cg20435896	RBM47	Unclassified_Cell_type_specific	S_Shore	-1.72895	2.38721	-12.5103	1.7575e-09	2.67936e-06
cg22646902			N_Shelf	-2.61661	1.77979	-12.5057	1.76656e-09	2.6845e-06
cg05839377		Promoter_Associated	OpenSea	2.84156	-2.35842	12.497	1.78401e-09	2.69761e-06
cg22621734	SH3TC2		OpenSea	-2.15937	1.07274	-12.4919	1.79442e-09	2.69761e-06
cg15479387	LOC285830		OpenSea	-3.87849	2.40515	-12.4898	1.79854e-09	2.69761e-06
cg24171453	SPTLC2		N_Shelf	-2.08859	2.66508	-12.4879	1.80245e-09	2.69761e-06
cg03478916	SORBS3		N_Shore	-1.58381	2.40775	-12.4873	1.80373e-09	2.69761e-06
cg17668158	C8orf71		N_Shore	-2.69081	1.95081	-12.4732	1.83256e-09	2.71177e-06
cg10601943	HLA-F		S_Shore	-2.60544	1.91883	-12.4725	1.8342e-09	2.71177e-06
cg06228260	PTPRN2		OpenSea	-1.63788	1.55372	-12.4724	1.8344e-09	2.71177e-06
cg22969763	KLRC1		OpenSea	-3.39003	2.17791	-12.4715	1.83615e-09	2.71177e-06
cg24393942	C17orf90		S_Shore	-2.84585	1.66751	-12.4658	1.84811e-09	2.72093e-06
cg20678442			Island	4.78353	-1.36236	12.4614	1.85728e-09	2.72595e-06
cg13221347	STK32C	Unclassified_Cell_type_specific	OpenSea	-4.06577	1.03433	-12.4482	1.88527e-09	2.75814e-06
cg03899914	LOC100287718		OpenSea	-2.08845	2.56042	-12.4456	1.89089e-09	2.75814e-06
cg17607231	SP140	Promoter_Associated	OpenSea	-2.29969	1.69259	-12.439	1.90497e-09	2.76902e-06
cg00055986			OpenSea	-3.0501	0.862936	-12.4367	1.91006e-09	2.76902e-06
cg04765420	LOC285830		OpenSea	-2.43843	0.85106	-12.4337	1.91641e-09	2.76973e-06
cg10981651			Island	-5.38016	0.748739	-12.4276	1.9298e-09	2.78057e-06
cg10538275			OpenSea	-2.72436	2.69996	-12.4214	1.94353e-09	2.79184e-06
cg18570392	PRDM14		N_Shore	-1.42816	1.92521	-12.4108	1.96703e-09	2.80023e-06
cg25875163	PSCA		OpenSea	-2.13191	1.4535	-12.4107	1.9671e-09	2.80023e-06
cg01176720	PARD3		OpenSea	-2.46992	1.75411	-12.4092	1.97052e-09	2.80023e-06
cg17588800	GLI3		S_Shore	-2.37427	0.68642	-12.4081	1.97307e-09	2.80023e-06
cg15393585			OpenSea	-2.35078	2.13198	-12.4007	1.98961e-09	2.81525e-06
cg02887867			OpenSea	-2.52931	2.0894	-12.3956	2.00121e-09	2.81971e-06
cg05254143	DENND1A		Island	-2.32087	2.86175	-12.3941	2.0047e-09	2.81971e-06
cg16459265	C7orf40		N_Shore	-4.08378	1.518	-12.3815	2.03355e-09	2.8518e-06
cg07381788	CYP2E1		N_Shore	-1.8893	2.94958	-12.3774	2.04306e-09	2.85667e-06
cg10287111			OpenSea	-2.58488	2.93939	-12.3574	2.0902e-09	2.91397e-06
cg18731460	SERPINA5		OpenSea	-2.90911	1.90003	-12.3421	2.1269e-09	2.95641e-06
cg00780520	PVT1		S_Shore	-3.07193	1.525	-12.3351	2.14395e-09	2.95977e-06
cg08447571	FOXK1		OpenSea	-1.8124	1.20768	-12.3344	2.14575e-09	2.95977e-06
cg26589785	ITPKA		Island	-4.13787	0.624824	-12.331	2.15396e-09	2.95977e-06
cg06699422	PSG2	Unclassified_Cell_type_specific	OpenSea	-3.77563	0.793005	-12.3309	2.15438e-09	2.95977e-06
cg24939196			OpenSea	-2.34955	2.63067	-12.326	2.16638e-09	2.96764e-06
cg09445803	LOC283999		N_Shore	-2.43374	2.55419	-12.3056	2.21757e-09	3.02283e-06
cg22624278			OpenSea	-3.25218	0.998009	-12.3048	2.21946e-09	3.02283e-06
cg02927870	OR2AE1		OpenSea	-2.93414	1.25659	-12.2963	2.24123e-09	3.04371e-06
cg14212748	KRT18		S_Shore	-1.90606	1.58379	-12.2893	2.25929e-09	3.05819e-06
cg10503840	GJA8		OpenSea	-2.34443	1.57135	-12.2872	2.26484e-09	3.05819e-06
cg04440361			OpenSea	-2.65824	1.64563	-12.2744	2.29806e-09	3.09421e-06
cg25426807	OR11A1		OpenSea	-3.30117	2.58237	-12.2686	2.3136e-09	3.10401e-06
cg08540745			N_Shelf	-2.54261	1.07439	-12.2667	2.31847e-09	3.10401e-06
cg24432768	CD1D		N_Shore	-4.44968	0.830278	-12.2633	2.32771e-09	3.10757e-06
cg26353598			OpenSea	-4.31949	1.54865	-12.2583	2.34109e-09	3.11664e-06
cg21892295	UNC119B		OpenSea	-1.92893	2.11332	-12.2487	2.36683e-09	3.14099e-06
cg13521944	C22orf9		N_Shore	-2.46384	2.72016	-12.2466	2.37268e-09	3.14099e-06
cg11005998	MIR655		OpenSea	-2.57649	2.24615	-12.241	2.38786e-09	3.15226e-06
cg27442676	SLC4A4		OpenSea	-3.23507	2.72437	-12.2347	2.40525e-09	3.16637e-06
cg21545720	PTP4A2	Promoter_Associated	S_Shore	-2.19681	2.39254	-12.2304	2.41733e-09	3.17343e-06
cg19874421	SLC4A4		OpenSea	-4.27442	2.51331	-12.2241	2.43468e-09	3.17663e-06
cg00969288	MYH4		OpenSea	-3.59352	2.41104	-12.2241	2.43489e-09	3.17663e-06
cg18596043	ITPRIPL2		Island	-2.50926	1.59446	-12.218	2.45184e-09	3.17663e-06
cg00138325	C6orf132		S_Shore	-2.83523	1.73389	-12.2157	2.4583e-09	3.17663e-06
cg12138067			N_Shelf	-2.81527	2.48454	-12.2156	2.45868e-09	3.17663e-06
cg06852293	SHISA6		N_Shore	-1.99386	1.71224	-12.2151	2.4601e-09	3.17663e-06
cg11400650	MIR548H4		S_Shelf	-2.42605	1.00717	-12.1972	2.51142e-09	3.23406e-06
cg27160701	MUCL1		OpenSea	-3.44913	1.81783	-12.1945	2.51917e-09	3.23523e-06
cg24405470	FAM176A		OpenSea	-2.61054	2.1221	-12.1868	2.54173e-09	3.24945e-06
cg26112317	PRR5		Island	-1.82895	2.52112	-12.1859	2.54424e-09	3.24945e-06
cg21960474			OpenSea	-2.90059	1.31377	-12.1837	2.55087e-09	3.24945e-06
cg11348165	SFN	Unclassified_Cell_type_specific	N_Shore	-2.02657	1.46787	-12.1677	2.59825e-09	3.30091e-06
cg27659478	TRIM65	Promoter_Associated	N_Shore	-2.88283	1.69623	-12.1628	2.61293e-09	3.31065e-06
cg15001618			Island	-2.23703	2.12011	-12.1501	2.65171e-09	3.35081e-06
cg27512707			OpenSea	-3.0433	2.92692	-12.1375	2.69055e-09	3.38771e-06
cg18426908			OpenSea	-2.68672	1.94996	-12.1324	2.70641e-09	3.38771e-06
cg24023487	SPTLC3		OpenSea	-3.407	2.12342	-12.1276	2.7216e-09	3.38771e-06
cg15810758			Island	-4.89014	1.44033	-12.1253	2.72888e-09	3.38771e-06
cg10511255	FLJ42875		N_Shelf	-2.56832	1.37894	-12.1251	2.72939e-09	3.38771e-06
cg04807669	FLI1		OpenSea	-1.64866	1.81518	-12.1223	2.73834e-09	3.38771e-06
cg21855392	HLA-G		S_Shore	-4.44217	1.88003	-12.121	2.74235e-09	3.38771e-06
cg17101296			Island	2.63487	-2.9166	12.121	2.74246e-09	3.38771e-06
cg10505873	MMP9	Unclassified_Cell_type_specific	N_Shore	-3.65081	0.202103	-12.1201	2.74542e-09	3.38771e-06
cg07456480	ACCN1		OpenSea	-4.87964	2.1837	-12.1109	2.77461e-09	3.41136e-06
cg00063748	PRDM16		S_Shore	-1.77596	1.51774	-12.1096	2.77903e-09	3.41136e-06
cg00852603			Island	-3.18586	2.09871	-12.1051	2.79359e-09	3.42035e-06
cg13800049	SENP3		S_Shore	-3.75185	1.8961	-12.0995	2.81163e-09	3.42756e-06
cg00214970	SPHKAP		S_Shore	-4.95947	1.55257	-12.0961	2.82287e-09	3.42756e-06
cg14375747	FBXL14		OpenSea	-3.6278	1.3869	-12.0946	2.82777e-09	3.42756e-06
cg19743103	HES3		N_Shore	-2.82672	2.23404	-12.0926	2.83411e-09	3.42756e-06
cg27538859	KIAA1026		OpenSea	-2.71515	0.891828	-12.0921	2.83574e-09	3.42756e-06
cg04741516			OpenSea	-3.08362	2.80431	-12.0882	2.84861e-09	3.43434e-06
cg22699074	HES3		N_Shore	-2.72253	1.84943	-12.0775	2.88451e-09	3.46821e-06
cg16295676	IKZF5		N_Shore	-3.08582	1.21063	-12.0754	2.89139e-09	3.46821e-06
cg19268446	ZNF404		OpenSea	-3.84507	1.82048	-12.0641	2.92968e-09	3.50525e-06
cg24574793			OpenSea	-3.26735	-0.0933613	-12.0552	2.95995e-09	3.53188e-06
cg24114708	SMOC2		OpenSea	-2.02832	2.81813	-12.0532	2.96689e-09	3.53188e-06
cg02381426			S_Shelf	-2.73633	2.45181	-12.0505	2.97623e-09	3.5341e-06
cg22721579	FAM176B		Island	-3.3492	2.17783	-12.0483	2.98403e-09	3.53448e-06
cg16393873			OpenSea	-3.04512	1.53404	-12.039	3.01642e-09	3.55376e-06
cg17812917			OpenSea	-2.60086	2.16893	-12.0381	3.01946e-09	3.55376e-06
cg27360727		Unclassified_Cell_type_specific	OpenSea	-2.35416	2.49806	-12.0372	3.02286e-09	3.55376e-06
cg09177545			OpenSea	-2.5064	1.7234	-12.0342	3.03319e-09	3.55706e-06
cg01882871			OpenSea	-2.86286	1.01911	-12.0305	3.04641e-09	3.56371e-06
cg15768346			OpenSea	-2.22481	1.93307	-12.0233	3.07221e-09	3.57987e-06
cg17496059			OpenSea	-1.88378	1.88187	-12.0224	3.07538e-09	3.57987e-06
cg03629141	SNORD113-4		OpenSea	-3.10073	1.81741	-12.0177	3.09235e-09	3.59078e-06
cg25663304		Unclassified_Cell_type_specific	S_Shelf	-2.3085	1.49634	-12.0097	3.12117e-09	3.60072e-06
cg27192854		Unclassified	OpenSea	-2.35526	1.52951	-12.0093	3.12254e-09	3.60072e-06
cg03804083	MECOM		OpenSea	-1.86547	3.03866	-12.009	3.12376e-09	3.60072e-06
cg10390696	PSG8		OpenSea	-2.78438	1.68924	-12.0057	3.13572e-09	3.60571e-06
cg18811550		Unclassified_Cell_type_specific	Island	-5.9836	0.304367	-11.9951	3.175e-09	3.64202e-06
cg05849013	SNX29		OpenSea	-1.90176	2.4841	-11.9887	3.19857e-09	3.66018e-06
cg04344923	MAFK		N_Shore	-1.93109	2.08847	-11.9809	3.22796e-09	3.68488e-06
cg18017531	MRPS25	Promoter_Associated_Cell_type_specific	N_Shore	-2.69861	1.81595	-11.9772	3.24217e-09	3.68867e-06
cg11948252	LY9		Island	-1.82045	2.47754	-11.9745	3.2522e-09	3.68867e-06
cg18910298			OpenSea	-3.68879	2.28298	-11.9739	3.2547e-09	3.68867e-06
cg01804134	RNF220		OpenSea	-1.9699	0.993932	-11.9651	3.28815e-09	3.70794e-06
cg23815900			Island	2.30319	-3.32027	11.9646	3.29033e-09	3.70794e-06
cg09696421			S_Shelf	-3.35364	1.37718	-11.9633	3.29523e-09	3.70794e-06
cg07133741	GCNT7		OpenSea	-3.04586	2.837	-11.9588	3.31248e-09	3.71849e-06
cg02129127	TAF4		N_Shelf	-2.37089	1.37587	-11.952	3.339e-09	3.73938e-06
cg08805041	PIGQ		S_Shore	-3.10947	1.27066	-11.9481	3.35431e-09	3.74317e-06
cg25620220	LRRN4CL		S_Shore	-2.47499	1.64407	-11.9471	3.35822e-09	3.74317e-06
cg10547761	C20orf196	Unclassified_Cell_type_specific	OpenSea	-2.00367	1.95678	-11.9292	3.42951e-09	3.81363e-06
cg15565576	IL17REL		N_Shore	-1.69792	1.89204	-11.9234	3.45315e-09	3.82882e-06
cg22888055	ITPKA		S_Shore	-4.66144	2.31384	-11.9218	3.45937e-09	3.82882e-06
cg12669354	CD151		Island	-2.68107	1.92659	-11.9193	3.46967e-09	3.83125e-06
cg15231989	AMZ1		Island	-2.25283	1.75702	-11.9095	3.50984e-09	3.86657e-06
cg23350754	KNDC1		Island	-1.69732	1.40167	-11.9074	3.5183e-09	3.86688e-06
cg08453750	OSBPL5		S_Shore	-1.91978	2.19806	-11.903	3.53676e-09	3.87814e-06
cg22519158	LCE3D		OpenSea	-3.278	0.790167	-11.9005	3.54732e-09	3.88034e-06
cg26360697			OpenSea	-3.33947	1.91268	-11.8982	3.55666e-09	3.88034e-06
cg18186763			N_Shore	-2.00233	1.36694	-11.8953	3.56869e-09	3.88034e-06
cg19666687			OpenSea	-3.76156	2.40251	-11.8947	3.57161e-09	3.88034e-06
cg05243560			S_Shelf	-2.55589	1.5879	-11.8915	3.58503e-09	3.88581e-06
cg22150051	CSTT		OpenSea	-3.09024	1.90182	-11.8852	3.61156e-09	3.88581e-06
cg00310463	KY		S_Shore	-2.94171	1.69268	-11.8847	3.6137e-09	3.88581e-06
cg21036162			N_Shore	-2.48998	1.8351	-11.8846	3.61403e-09	3.88581e-06
cg09631769			S_Shore	-2.24036	1.42497	-11.8837	3.61775e-09	3.88581e-06
cg26682922			N_Shore	-1.90694	1.20841	-11.8771	3.64624e-09	3.90753e-06
cg11138231	OR2AE1		OpenSea	-3.37711	1.90558	-11.8742	3.65842e-09	3.91042e-06
cg24921240	RGPD8		OpenSea	-1.69709	2.31897	-11.8726	3.66548e-09	3.91042e-06
cg24318728			OpenSea	-3.3826	1.09037	-11.8622	3.71077e-09	3.94981e-06
cg02416986	B4GALT2		S_Shore	-3.3096	0.725328	-11.8589	3.72517e-09	3.95084e-06
cg09674627	PPP2R2C		N_Shore	-1.33768	1.32822	-11.8563	3.73679e-09	3.95084e-06
cg05168580	C14orf73	Unclassified	S_Shore	-3.89087	1.65744	-11.8563	3.73681e-09	3.95084e-06
cg07150255	OR5V1		OpenSea	-2.93779	1.77815	-11.8494	3.76715e-09	3.97403e-06
cg08926436	FAM66A		OpenSea	-1.86368	1.75765	-11.8467	3.77901e-09	3.97766e-06
cg03653518			N_Shore	-2.15366	1.37629	-11.8391	3.81315e-09	4.00467e-06
cg03473377	NRP1		OpenSea	-2.57921	2.71012	-11.8291	3.85869e-09	4.04352e-06
cg24454109	FGF19	Unclassified	S_Shore	-2.79728	1.33203	-11.8157	3.92017e-09	4.09885e-06
cg19883472			OpenSea	-2.63454	1.73323	-11.8061	3.96496e-09	4.1327e-06
cg00561736	FAM90A7		OpenSea	-2.71008	1.64096	-11.805	3.97004e-09	4.1327e-06
cg11686208	BCL11A	Gene_Associated_Cell_type_specific	OpenSea	-2.95411	1.32229	-11.7951	4.01702e-09	4.17242e-06
cg21809913	MIR495		OpenSea	-2.55679	1.71592	-11.7894	4.04392e-09	4.18577e-06
cg01013868	SNORD114-23		OpenSea	-2.17066	2.33965	-11.7875	4.05312e-09	4.18577e-06
cg01923724			OpenSea	-2.37907	1.40179	-11.7845	4.06748e-09	4.18577e-06
cg21338747	TBCD		OpenSea	-2.29647	2.39808	-11.7827	4.07635e-09	4.18577e-06
cg27359472	OR12D3		OpenSea	-4.05918	1.8176	-11.7815	4.08206e-09	4.18577e-06
cg05899471	SNORD114-29		OpenSea	-2.45228	2.38134	-11.7813	4.08302e-09	4.18577e-06
cg18964985	OR2M1P		OpenSea	-1.75324	2.83492	-11.7794	4.09225e-09	4.18616e-06
cg05144285	VIPR2		N_Shore	-2.97633	1.96071	-11.7755	4.11141e-09	4.18788e-06
cg11373323	KNDC1	Unclassified_Cell_type_specific	N_Shore	-1.86472	1.44179	-11.7754	4.11166e-09	4.18788e-06
cg22540532			OpenSea	-2.42648	1.74202	-11.7666	4.15513e-09	4.21256e-06
cg08506127	CD8A		S_Shore	-1.34336	1.72858	-11.7648	4.16362e-09	4.21256e-06
cg08648286	CST9L		OpenSea	-2.80717	1.45775	-11.7629	4.17332e-09	4.21256e-06
cg27445883	CD8B		S_Shore	-1.73662	1.86992	-11.7615	4.18031e-09	4.21256e-06
cg11401908	C1orf158		OpenSea	-2.10862	2.01235	-11.7603	4.18624e-09	4.21256e-06
cg00864770	TTC16	Unclassified_Cell_type_specific	N_Shore	-1.98	1.31877	-11.7596	4.18936e-09	4.21256e-06
cg08946601	NR2E1		Island	-3.86474	1.75662	-11.7488	4.24354e-09	4.25768e-06
cg11387248	PSG8		OpenSea	-3.50527	1.26026	-11.7462	4.25684e-09	4.25768e-06
cg23770265	CARD11		Island	-3.84943	1.53551	-11.7453	4.26126e-09	4.25768e-06
cg08435240	KCNJ15		OpenSea	-3.13587	3.15934	-11.7432	4.27199e-09	4.25939e-06
cg27655855	CST9L		OpenSea	-2.64035	1.96263	-11.7406	4.28501e-09	4.26338e-06
cg03432598	NFATC1		Island	-2.38924	1.81843	-11.7368	4.30437e-09	4.27211e-06
cg02990507	SNORD113-9		OpenSea	-1.92612	2.46212	-11.7354	4.31186e-09	4.27211e-06
cg04790755	CYHR1	Promoter_Associated	N_Shore	-2.8438	0.536716	-11.7292	4.34374e-09	4.29468e-06
cg17352276	SNORD16		OpenSea	-3.96205	2.52308	-11.726	4.36016e-09	4.30192e-06
cg08734477	BMP6		OpenSea	-2.95295	2.35964	-11.7241	4.37036e-09	4.30301e-06
cg02620054	JAKMIP3		N_Shore	-2.76683	0.833306	-11.717	4.40738e-09	4.33042e-06
cg25097610		Unclassified_Cell_type_specific	OpenSea	-2.83404	1.40195	-11.7117	4.43491e-09	4.34726e-06
cg02706575	CCL13		OpenSea	-2.19223	1.9283	-11.7102	4.44291e-09	4.34726e-06
cg27285599	TBCD		OpenSea	-3.33674	1.7594	-11.7067	4.46149e-09	4.35642e-06
cg25546118	PSG8		OpenSea	-3.47922	0.874328	-11.7007	4.49374e-09	4.37887e-06
cg05966394	SPATA2L	Unclassified_Cell_type_specific	N_Shelf	-2.3521	1.34119	-11.6958	4.51995e-09	4.38483e-06
cg05901786	PSG4		OpenSea	-1.62304	2.03562	-11.6957	4.52026e-09	4.38483e-06
cg23334264	TEX101		S_Shelf	-3.01133	0.626419	-11.6944	4.5277e-09	4.38483e-06
cg19736226	GOLGA3		Island	-2.958	2.82859	-11.6914	4.54397e-09	4.3916e-06
cg17987982			N_Shelf	-1.65784	2.08404	-11.6881	4.56148e-09	4.39812e-06
cg04638655	MIR541		N_Shore	-4.36782	1.87121	-11.6867	4.56934e-09	4.39812e-06
cg25221254	ACER1		OpenSea	-1.90115	2.16411	-11.6808	4.60176e-09	4.42033e-06
cg14009632	TJAP1	Promoter_Associated	OpenSea	3.24888	-2.60442	11.6697	4.66319e-09	4.46631e-06
cg04678462	BAI1	Unclassified_Cell_type_specific	S_Shore	-2.43693	1.31024	-11.6687	4.66854e-09	4.46631e-06
cg11855741	SLIT3		OpenSea	-4.80395	1.1358	-11.6659	4.68421e-09	4.47226e-06
cg15315773	TNFRSF11A		S_Shelf	-1.36259	1.32863	-11.6604	4.71533e-09	4.49289e-06
cg01993124	PKD1L2		OpenSea	-2.25074	2.27816	-11.6525	4.75982e-09	4.5164e-06
cg18330082	KNDC1		S_Shelf	-1.67303	1.44927	-11.6503	4.77221e-09	4.5164e-06
cg08653292	FAM111A	Gene_Associated_Cell_type_specific	OpenSea	-2.58855	1.51752	-11.6487	4.78169e-09	4.5164e-06
cg11721554	MIR377		N_Shelf	-3.31232	0.930973	-11.6485	4.78253e-09	4.5164e-06
cg09865454	HOXA3		N_Shore	-4.23499	1.11597	-11.6476	4.78778e-09	4.5164e-06
cg04214573	ACSL5	Promoter_Associated	OpenSea	-2.8141	1.63988	-11.6371	4.84821e-09	4.56429e-06
cg24532610	LALBA		OpenSea	-3.91902	1.81738	-11.6343	4.86469e-09	4.5707e-06
cg16457916			OpenSea	-2.15861	3.69667	-11.6281	4.90058e-09	4.59528e-06
cg05820859	CARD14		Island	-1.8963	2.2875	-11.6151	4.9777e-09	4.65836e-06
cg14251777	GIMAP8		OpenSea	-2.51941	1.24522	-11.6085	5.01709e-09	4.68594e-06
cg00590639	TYK2		Island	-4.03325	3.14185	-11.6057	5.03442e-09	4.69286e-06
cg07021288			N_Shelf	-2.38246	0.722607	-11.6028	5.05191e-09	4.69989e-06
cg12587960	OVOL2		N_Shelf	-2.1691	2.55256	-11.597	5.08689e-09	4.7027e-06
cg03176423	LOC285830		OpenSea	-2.14208	-1.04134	-11.5964	5.0907e-09	4.7027e-06
cg00645755	INTS1	Gene_Associated	Island	-2.18751	1.87691	-11.5962	5.0919e-09	4.7027e-06
cg00783952	KNDC1		Island	-1.95733	1.74132	-11.5954	5.09658e-09	4.7027e-06
cg24447625			S_Shore	-3.49233	1.09027	-11.5941	5.10468e-09	4.7027e-06
cg07042346			Island	-2.48217	1.92087	-11.5892	5.13469e-09	4.72114e-06
cg14041921	KIAA1026	Unclassified_Cell_type_specific	S_Shelf	-3.09842	1.99755	-11.5837	5.1688e-09	4.74327e-06
cg03814390			Island	-5.31087	-0.676365	-11.5775	5.20745e-09	4.76948e-06
cg16158575			N_Shore	-1.88964	1.4529	-11.5757	5.21911e-09	4.77091e-06
cg11193419			Island	-1.40458	1.24899	-11.572	5.24246e-09	4.78203e-06
cg21380084	PTPRN2		S_Shore	-2.44028	1.84004	-11.5702	5.25375e-09	4.78203e-06
cg23458892	SIGLEC7		OpenSea	-1.45485	2.16695	-11.5683	5.26544e-09	4.78203e-06
cg18826958			N_Shore	-4.03403	0.25142	-11.5666	5.27652e-09	4.78203e-06
cg08494843	SLIT3		OpenSea	-2.909	0.0497967	-11.5654	5.28417e-09	4.78203e-06
cg21727129	HLA-G		N_Shore	-3.73725	0.802992	-11.5641	5.29198e-09	4.78203e-06
cg16463557	TMEM105	Unclassified	OpenSea	-2.47593	1.62444	-11.5577	5.33346e-09	4.80999e-06
cg21407354	C22orf9		N_Shore	-2.69715	2.31286	-11.5561	5.34328e-09	4.80999e-06
cg11065575	SHISA3		S_Shelf	-3.026	2.2022	-11.554	5.35686e-09	4.81305e-06
cg03461110	FOXK1	Unclassified_Cell_type_specific	OpenSea	-3.19242	1.01207	-11.5509	5.37681e-09	4.8218e-06
cg02506008			OpenSea	-3.2416	0.93663	-11.5469	5.40334e-09	4.82542e-06
cg25045972	SNORD113-6		OpenSea	-3.80382	1.9126	-11.5462	5.40783e-09	4.82542e-06
cg05345310	C22orf9		N_Shore	-3.62003	2.47326	-11.5456	5.41147e-09	4.82542e-06
cg16689211	SNORD114-10		OpenSea	-2.14153	2.00104	-11.5392	5.45347e-09	4.85371e-06
cg04897713	DEFB136		OpenSea	-2.54264	1.06225	-11.5361	5.47398e-09	4.86281e-06
cg19474725		Unclassified_Cell_type_specific	N_Shore	-3.67188	1.16841	-11.534	5.48755e-09	4.86572e-06
cg14124132	C12orf70		OpenSea	-1.85229	2.54009	-11.5299	5.51495e-09	4.8721e-06
cg11793449		Unclassified_Cell_type_specific	S_Shelf	-1.42019	1.38922	-11.5281	5.52694e-09	4.8721e-06
cg10004114	CRLF1		N_Shore	-3.37464	1.22846	-11.5257	5.54309e-09	4.8721e-06
cg05543593			OpenSea	-4.12053	2.01089	-11.5239	5.55485e-09	4.8721e-06
cg25954182	KIF13B		OpenSea	-2.90957	1.33658	-11.5237	5.55627e-09	4.8721e-06
cg07525782			OpenSea	-3.05908	1.07346	-11.5207	5.57617e-09	4.8721e-06
cg11755372	ECE2		N_Shore	-2.25524	1.40331	-11.5206	5.57726e-09	4.8721e-06
cg00971747	C1orf106		S_Shelf	-1.85791	2.08131	-11.5196	5.58396e-09	4.8721e-06
cg18972584	SNORD115-15		OpenSea	-2.18775	1.52725	-11.5191	5.58753e-09	4.8721e-06
cg16623734	ANKRD11		OpenSea	-1.84701	1.85868	-11.5146	5.61801e-09	4.88966e-06
cg27475805	OR2J2		OpenSea	-2.3747	1.46929	-11.5109	5.64271e-09	4.89742e-06
cg03852045	ADAM30		S_Shore	-2.6192	3.08908	-11.5102	5.64765e-09	4.89742e-06
cg04549524	INPP5A		OpenSea	-2.06419	1.53392	-11.5076	5.66525e-09	4.90368e-06
cg20683267			N_Shelf	-3.23893	2.05729	-11.4862	5.81373e-09	5.023e-06
cg01156302	HAPLN3	Unclassified	N_Shore	-2.4924	2.00969	-11.4825	5.84025e-09	5.03671e-06
cg06404695			N_Shelf	-2.39004	1.49636	-11.4804	5.855e-09	5.04022e-06
cg27095035	SPATA20	Promoter_Associated	N_Shore	-3.94352	0.723767	-11.4778	5.87345e-09	5.04691e-06
cg24767237	NKX2-5	Unclassified_Cell_type_specific	N_Shore	-3.12314	0.888608	-11.4711	5.92103e-09	5.07857e-06
cg04561237	FAM53B	Promoter_Associated	N_Shore	-3.27383	0.941692	-11.466	5.95816e-09	5.10115e-06
cg16613990			N_Shelf	-2.79775	2.58582	-11.4641	5.97121e-09	5.10253e-06
cg04843968	KCND3		S_Shore	-2.82209	1.80478	-11.4627	5.98135e-09	5.10253e-06
cg19435724		Unclassified_Cell_type_specific	Island	-3.94725	0.82083	-11.4571	6.02233e-09	5.12196e-06
cg13220123			Island	-2.06316	2.01168	-11.4566	6.02581e-09	5.12196e-06
cg14029903	KIAA1688		N_Shore	-2.03466	2.05391	-11.4534	6.04963e-09	5.13297e-06
cg13192714	MIR1185-2		OpenSea	-2.80806	1.30829	-11.4453	6.10917e-09	5.17105e-06
cg04043642	BMP7		S_Shore	-2.67458	1.78697	-11.4443	6.11639e-09	5.17105e-06
cg20157525	HES3		N_Shore	-3.24712	1.77838	-11.442	6.13343e-09	5.1762e-06
cg24215459	TNIP3		OpenSea	-1.83913	3.15093	-11.4397	6.15119e-09	5.18193e-06
cg05183671			OpenSea	-2.38989	1.86629	-11.4326	6.20423e-09	5.21246e-06
cg07707039	COX11		N_Shelf	2.19677	0.117719	11.4319	6.20949e-09	5.21246e-06
cg12633918	CST9L		OpenSea	-2.50219	2.36662	-11.4181	6.31468e-09	5.28909e-06
cg14596631	CAPN1	Unclassified	N_Shore	-1.55865	1.34319	-11.4162	6.32939e-09	5.28909e-06
cg26286937			S_Shore	-1.80439	3.00318	-11.4154	6.33546e-09	5.28909e-06
cg00508158			N_Shore	-2.68501	2.39093	-11.4141	6.34553e-09	5.28909e-06
cg10626169	ABCA13		OpenSea	-2.67605	2.39442	-11.4115	6.36532e-09	5.29624e-06
cg16623362			Island	-2.25569	1.91081	-11.4038	6.42498e-09	5.33648e-06
cg02804999	C1orf86		N_Shore	-2.2855	1.53383	-11.4014	6.44367e-09	5.34119e-06
cg01980793	EIF2C2		OpenSea	-2.5765	1.5436	-11.3991	6.46186e-09	5.34119e-06
cg17717697	LOC642006		S_Shore	-1.25438	0.0831937	-11.3988	6.46455e-09	5.34119e-06
cg14094498	PAPPA		OpenSea	-2.68038	2.63043	-11.3921	6.5175e-09	5.36087e-06
cg07612986	C3orf77		N_Shore	-2.44347	1.86694	-11.3918	6.51978e-09	5.36087e-06
cg26545918	LBXCOR1		N_Shore	-2.83592	1.09276	-11.3888	6.54355e-09	5.36087e-06
cg07016556	BAHCC1	Unclassified_Cell_type_specific	Island	-2.80609	1.38054	-11.3886	6.54519e-09	5.36087e-06
cg04784471	PRSS27	Unclassified_Cell_type_specific	Island	-4.75565	0.584186	-11.388	6.55013e-09	5.36087e-06
cg00203347	WSCD2		OpenSea	-2.81332	4.42165	-11.3872	6.55644e-09	5.36087e-06
cg19092343	CYP4B1		OpenSea	-2.96175	1.56922	-11.3844	6.57888e-09	5.36232e-06
cg10236857	ARHGDIA		N_Shore	-1.85683	1.78513	-11.3841	6.5809e-09	5.36232e-06
cg04735632			S_Shore	-1.67729	2.76697	-11.38	6.6143e-09	5.37215e-06
cg22233844	ITGAE	Unclassified_Cell_type_specific	N_Shore	2.84098	-1.02779	11.3798	6.6157e-09	5.37215e-06
cg09101258	LOC100287718		OpenSea	-3.03247	1.47447	-11.3739	6.66332e-09	5.40154e-06
cg20031717	CYP2C19		OpenSea	-3.04423	-0.0610479	-11.3685	6.70732e-09	5.4279e-06
cg20629021	CPT1A		OpenSea	-2.0478	2.60506	-11.3626	6.75586e-09	5.4554e-06
cg03495632	HLA-G		S_Shore	-1.61568	0.524059	-11.3616	6.76466e-09	5.4554e-06
cg10887810	TBX15		OpenSea	-3.99857	3.0265	-11.3602	6.77593e-09	5.4554e-06
cg00927777	HIC1	Unclassified	Island	-2.59096	1.44198	-11.3573	6.79966e-09	5.46247e-06
cg01447951	FBXL22		N_Shelf	-2.06149	0.466355	-11.3563	6.80783e-09	5.46247e-06
cg12735254	STK32C		OpenSea	-3.06	1.6975	-11.3543	6.82466e-09	5.46334e-06
cg16092017			Island	-2.60735	1.39788	-11.3534	6.83203e-09	5.46334e-06
cg09676939	HLA-E	Promoter_Associated	Island	-2.64198	-0.974905	-11.3454	6.8991e-09	5.50446e-06
cg05260236		Unclassified	S_Shore	-2.47872	2.17529	-11.3445	6.90676e-09	5.50446e-06
cg03043406	RPS8	Promoter_Associated	S_Shore	-2.83858	1.1849	-11.3427	6.92245e-09	5.50469e-06
cg18876157			OpenSea	-2.17511	2.93309	-11.3417	6.93034e-09	5.50469e-06
cg19331215	CST9L		OpenSea	-3.59702	1.39095	-11.3351	6.98666e-09	5.53526e-06
cg24445674	CTAGE1		OpenSea	-2.98521	2.32203	-11.3345	6.99224e-09	5.53526e-06
cg13600632	FAM125B		OpenSea	-2.53532	2.07716	-11.3325	7.00935e-09	5.53952e-06
cg00703513			N_Shore	3.00313	-1.84982	11.3292	7.03772e-09	5.54676e-06
cg09516210		Unclassified_Cell_type_specific	N_Shelf	-1.52876	0.366789	-11.3287	7.04198e-09	5.54676e-06
cg12214614			OpenSea	-2.2023	2.5156	-11.3191	7.1254e-09	5.60313e-06
cg18205636	LOC154761		N_Shelf	-1.96385	2.11908	-11.3129	7.17959e-09	5.63636e-06
cg02419920	SLC10A4	Unclassified_Cell_type_specific	S_Shore	-3.22782	2.46543	-11.3097	7.20788e-09	5.64919e-06
cg02508651			Island	-5.25263	0.411379	-11.3034	7.26324e-09	5.67963e-06
cg20095628			OpenSea	-3.15573	2.92309	-11.3026	7.27076e-09	5.67963e-06
cg00389463	ICAM4	Unclassified	Island	-3.07532	1.1091	-11.3007	7.28783e-09	5.68357e-06
cg07458308			Island	-4.3188	1.66759	-11.2962	7.3273e-09	5.69647e-06
cg18564053	HES3	Unclassified_Cell_type_specific	N_Shore	-2.91136	1.10271	-11.2959	7.33013e-09	5.69647e-06
cg15063946			S_Shore	-2.06723	1.62275	-11.2948	7.34053e-09	5.69647e-06
cg02969202			N_Shelf	-2.77795	1.4947	-11.2909	7.37505e-09	5.71387e-06
cg12069856	ANKRD11		Island	-1.71449	1.69707	-11.2829	7.44861e-09	5.75651e-06
cg20538951	TNRC18		Island	-2.81402	2.47879	-11.2822	7.45444e-09	5.75651e-06
cg08087668			N_Shelf	-2.46271	1.80858	-11.2697	7.56951e-09	5.83135e-06
cg09980058	COMP	Unclassified_Cell_type_specific	Island	-4.26115	0.958373	-11.269	7.57604e-09	5.83135e-06
cg13287523	HAPLN3	Unclassified	S_Shore	-2.08441	1.43202	-11.2653	7.61118e-09	5.83754e-06
cg00509108	MT1A	Unclassified_Cell_type_specific	Island	-4.36206	0.991842	-11.2651	7.61271e-09	5.83754e-06
cg07520687			OpenSea	-3.06952	2.0099	-11.2614	7.64711e-09	5.83754e-06
cg08720250			OpenSea	-1.99772	0.778706	-11.2613	7.64889e-09	5.83754e-06
cg25657457			N_Shelf	-2.85174	1.82134	-11.2605	7.65582e-09	5.83754e-06
cg19230048			S_Shore	-2.34249	2.86892	-11.2603	7.65819e-09	5.83754e-06
cg10275272	FOXK1	Unclassified	N_Shore	-2.87209	1.38633	-11.2579	7.68077e-09	5.84532e-06
cg13949836	NR5A1		N_Shore	-1.92783	1.35299	-11.2551	7.70727e-09	5.85607e-06
cg13322920			S_Shore	-2.02205	1.72826	-11.2489	7.76557e-09	5.88949e-06
cg05634040	SBNO2	Promoter_Associated_Cell_type_specific	N_Shore	-1.61306	1.53111	-11.2472	7.78222e-09	5.88949e-06
cg17592461	HLA-H		S_Shore	-1.91442	1.29003	-11.2465	7.78866e-09	5.88949e-06
cg26936577	OR10A5		OpenSea	-1.39515	2.11086	-11.2447	7.80597e-09	5.89316e-06
cg18395189	HRNR		Island	-2.56687	1.95858	-11.24	7.85178e-09	5.91258e-06
cg02022380	MIR431		N_Shore	-2.74614	2.24016	-11.2384	7.8666e-09	5.91258e-06
cg01786973	NR5A1		Island	-3.6965	0.225051	-11.2382	7.86923e-09	5.91258e-06
cg01647724	PRDM16		Island	-4.83671	0.874083	-11.2365	7.8857e-09	5.91555e-06
cg13458255	C8orf71		N_Shore	-1.89266	2.65482	-11.2309	7.94004e-09	5.94687e-06
cg06890161			OpenSea	-1.67467	1.89022	-11.2284	7.96427e-09	5.95558e-06
cg00096447			N_Shore	-1.65295	1.81775	-11.2271	7.97725e-09	5.95587e-06
cg16883063			OpenSea	-2.35885	2.15171	-11.2207	8.04025e-09	5.99344e-06
cg23304023	TACC2		OpenSea	-2.54399	3.06833	-11.218	8.06762e-09	6.00437e-06
cg09858767		Unclassified_Cell_type_specific	OpenSea	-4.94969	1.18645	-11.2144	8.10292e-09	6.02116e-06
cg14707834	SIGIRR	Promoter_Associated	N_Shore	-2.76212	2.38442	-11.2108	8.13951e-09	6.03885e-06
cg04229930			OpenSea	-1.78795	2.22791	-11.2053	8.19471e-09	6.06489e-06
cg00736915	P2RX4		OpenSea	-2.26683	2.97665	-11.2045	8.20281e-09	6.06489e-06
cg23781276	KNDC1		Island	-2.4994	2.61527	-11.203	8.21773e-09	6.06489e-06
cg09028365	EPHA8	Unclassified_Cell_type_specific	S_Shore	-1.83919	1.618	-11.2018	8.23055e-09	6.06489e-06
cg00802237	SERPINA1		OpenSea	-3.3836	1.54754	-11.1999	8.24951e-09	6.06489e-06
cg01854076	NAT8L	Unclassified_Cell_type_specific	Island	-2.84847	0.795103	-11.1987	8.26194e-09	6.06489e-06
cg11985424			S_Shore	-2.00656	1.12229	-11.1984	8.26443e-09	6.06489e-06
cg09450352	PTPRN2		S_Shore	-3.40067	1.96419	-11.1954	8.29488e-09	6.0778e-06
cg07272042			N_Shelf	-3.03719	1.68081	-11.1935	8.3144e-09	6.08266e-06
cg06423357	NAT14		Island	-3.29407	2.48621	-11.1896	8.35524e-09	6.10125e-06
cg16170346	TMPRSS9		Island	-2.64093	1.83521	-11.1865	8.38696e-09	6.10125e-06
cg02385728	FIBCD1		N_Shore	-2.35404	2.04625	-11.1862	8.39015e-09	6.10125e-06
cg23292266	KANK2		Island	-2.20496	2.01164	-11.1861	8.39144e-09	6.10125e-06
cg05012972	PTPRN2		Island	-2.11398	2.00731	-11.1811	8.44297e-09	6.11822e-06
cg06280059	CCR2		OpenSea	-1.33226	1.80139	-11.1807	8.44756e-09	6.11822e-06
cg22282405	TFAP2B		Island	-4.74686	0.580287	-11.1801	8.45362e-09	6.11822e-06
cg03290602	MIR889		OpenSea	-2.73556	1.96998	-11.1782	8.47341e-09	6.12316e-06
cg14927745		Unclassified_Cell_type_specific	Island	-1.81614	2.08777	-11.1757	8.50002e-09	6.13302e-06
cg00472520	FLJ90757		Island	-2.0193	1.81102	-11.1711	8.54879e-09	6.1588e-06
cg11214576	LDLRAP1		N_Shore	-2.46892	1.56382	-11.1684	8.57744e-09	6.17004e-06
cg27035087		Promoter_Associated_Cell_type_specific	S_Shelf	1.20668	-0.49977	11.1663	8.59947e-09	6.1733e-06
cg06231385	FOXK1		OpenSea	-2.5051	1.01541	-11.1655	8.60811e-09	6.1733e-06
cg01733928		Unclassified_Cell_type_specific	OpenSea	-2.52931	1.6597	-11.1632	8.63266e-09	6.18154e-06
cg04096085	SNORD114-12		OpenSea	-3.01506	2.05919	-11.1564	8.70499e-09	6.2239e-06
cg27142093	MEG3		OpenSea	-2.20398	1.62542	-11.1547	8.72392e-09	6.22801e-06
cg17152524			S_Shore	-2.52022	2.02046	-11.1493	8.78257e-09	6.25796e-06
cg12761626	NFATC1		N_Shelf	-1.79973	1.56952	-11.1484	8.79236e-09	6.25796e-06
cg27297192	INPP5A	Unclassified_Cell_type_specific	N_Shelf	-2.2831	1.09016	-11.1449	8.83009e-09	6.27537e-06
cg25836545	DUOX1		N_Shore	-1.69319	1.9543	-11.1428	8.85313e-09	6.28047e-06
cg18972751	CD1C		OpenSea	-1.92219	2.81295	-11.1418	8.86385e-09	6.28047e-06
cg04575427	SPINT3		OpenSea	-3.23277	1.6595	-11.1403	8.88017e-09	6.28262e-06
cg18830527	CD8A		S_Shore	-2.14814	1.29324	-11.1387	8.89798e-09	6.28581e-06
cg04992704	HES3		N_Shore	-3.07028	0.656988	-11.1343	8.94747e-09	6.30681e-06
cg06545330			OpenSea	-3.08389	2.69244	-11.1336	8.9544e-09	6.30681e-06
cg05462446			OpenSea	-4.51482	2.46854	-11.1321	8.97096e-09	6.30907e-06
cg07186199			S_Shelf	-3.64245	2.45681	-11.1274	9.02435e-09	6.33719e-06
cg23193190			OpenSea	-1.82868	1.81056	-11.1255	9.04544e-09	6.3379e-06
cg04240456			OpenSea	-2.62294	2.63852	-11.1249	9.0522e-09	6.3379e-06
cg14796563	EFNA2		Island	-3.28173	1.89185	-11.1211	9.09433e-09	6.34355e-06
cg10179330			OpenSea	-2.29244	0.931654	-11.1211	9.09478e-09	6.34355e-06
cg27316766			Island	-3.21271	1.75354	-11.1206	9.10052e-09	6.34355e-06
cg13570284			OpenSea	-3.96575	1.46421	-11.1181	9.12818e-09	6.35345e-06
cg08271400			N_Shelf	-1.78857	3.07728	-11.113	9.18656e-09	6.38469e-06
cg16519300	FBLIM1		N_Shore	-2.87381	1.28014	-11.1105	9.21476e-09	6.39488e-06
cg26617938	CYP4F11		S_Shelf	-1.65223	4.0554	-11.1082	9.24115e-09	6.40379e-06
cg04505348	ADAM33		N_Shore	-1.6671	1.9949	-11.097	9.37117e-09	6.48438e-06
cg12931620	ASB18		S_Shore	-2.59783	1.87291	-11.0947	9.39827e-09	6.49342e-06
cg04157979	MCF2L		N_Shelf	-2.02002	1.38391	-11.0935	9.4117e-09	6.49342e-06
cg23227824	STAB2		OpenSea	-3.29162	1.29261	-11.0914	9.43693e-09	6.50133e-06
cg09879334		Unclassified	OpenSea	-3.92426	1.83071	-11.0897	9.45681e-09	6.50554e-06
cg11946458	TMEM217	Unclassified	OpenSea	1.33733	-2.2005	11.0872	9.4856e-09	6.51586e-06
cg13564064	DENND1A		Island	-1.92906	2.00964	-11.0845	9.51819e-09	6.52876e-06
cg20849286	CDCP1		OpenSea	-3.18004	1.50243	-11.0824	9.5428e-09	6.53615e-06
cg21684411	HCP5		OpenSea	-3.67827	1.88765	-11.0799	9.57241e-09	6.54695e-06
cg05238276			OpenSea	-1.94372	3.0867	-11.0772	9.60466e-09	6.55951e-06
cg15959080			S_Shore	-3.24301	2.11136	-11.0716	9.67196e-09	6.59296e-06
cg06166523	ZIC4		OpenSea	-2.20524	1.54208	-11.0701	9.69084e-09	6.59296e-06
cg02360432	NKD2		OpenSea	-2.41037	1.87447	-11.0697	9.69548e-09	6.59296e-06
cg24724587	DDAH1	Unclassified	S_Shore	-2.57006	1.16125	-11.0632	9.77373e-09	6.63662e-06
cg21783198			S_Shelf	-2.15799	2.21154	-11.0596	9.81782e-09	6.65699e-06
cg03954045			OpenSea	-4.19042	1.53963	-11.057	9.85004e-09	6.66927e-06
cg09286079	CYP2B6		OpenSea	-2.61353	2.79684	-11.0541	9.88592e-09	6.68398e-06
cg14307134	HSPA1B	Promoter_Associated	N_Shore	3.09562	-3.75979	11.041	1.0049e-08	6.78451e-06
cg16860686			Island	-3.51467	0.974908	-11.0382	1.00839e-08	6.79452e-06
cg16643152	CYP2S1	Unclassified_Cell_type_specific	Island	-3.05866	-0.183099	-11.0375	1.00925e-08	6.79452e-06
cg09517033			OpenSea	-3.30711	1.21612	-11.0337	1.01403e-08	6.81697e-06
cg06746453	MIR487A		OpenSea	-2.58673	3.24216	-11.0321	1.01607e-08	6.82097e-06
cg23270924	MIR409		N_Shore	-2.41982	2.76344	-11.0248	1.02534e-08	6.87347e-06
cg09465288	TRPM1		OpenSea	-3.21633	2.49044	-11.0226	1.02824e-08	6.87541e-06
cg26277720	SNORD114-14		OpenSea	-2.43143	2.18023	-11.0223	1.02854e-08	6.87541e-06
cg09988837	CNIH3	Unclassified_Cell_type_specific	OpenSea	-1.92335	1.79316	-11.0203	1.03121e-08	6.8835e-06
cg13173286	BARX2	Unclassified_Cell_type_specific	N_Shelf	-4.27925	1.80878	-11.0185	1.03357e-08	6.88632e-06
cg26552572		Unclassified	S_Shore	-3.08182	2.03274	-11.0177	1.03455e-08	6.88632e-06
cg03046001	HLA-DRA		OpenSea	-1.9639	1.51421	-11.0157	1.03717e-08	6.89015e-06
cg05826944	KIF5C		OpenSea	-2.00959	1.99456	-11.015	1.03804e-08	6.89015e-06
cg08454125	TMIE		OpenSea	-2.66397	1.35552	-11.0119	1.04203e-08	6.90698e-06
cg08864375		Unclassified_Cell_type_specific	S_Shore	-2.42699	1.9705	-11.0088	1.0461e-08	6.92032e-06
cg00790371			N_Shore	-3.24512	1.17662	-11.0081	1.04698e-08	6.92032e-06
cg14012925	CUX1		N_Shelf	-1.42551	2.66358	-11.0036	1.05291e-08	6.94984e-06
cg19696701			S_Shelf	-2.28614	2.60751	-11.0025	1.05444e-08	6.95024e-06
cg04976753	OSBPL5		S_Shore	-3.04594	2.0749	-10.9995	1.05842e-08	6.9667e-06
cg08534443		Unclassified_Cell_type_specific	N_Shore	-4.00549	0.94583	-10.9982	1.0601e-08	6.96809e-06
cg18865112		Unclassified_Cell_type_specific	S_Shelf	-3.54215	1.01824	-10.9872	1.07481e-08	7.0467e-06
cg05809481	ISG20L2	Promoter_Associated	N_Shore	-2.13176	0.315763	-10.987	1.07504e-08	7.0467e-06
cg22596861	PRAMEF4		OpenSea	-2.70174	0.319106	-10.9847	1.07824e-08	7.04927e-06
cg01397065	ADAT3		Island	-2.52976	1.74414	-10.9845	1.07842e-08	7.04927e-06
cg04648402	IDUA		S_Shore	-2.24056	1.39602	-10.9831	1.08034e-08	7.05211e-06
cg05403744	GLI2		Island	-2.13156	2.4553	-10.9811	1.08303e-08	7.05991e-06
cg13813710			OpenSea	-2.86726	0.846998	-10.976	1.08999e-08	7.09547e-06
cg07430820	CHD3	Promoter_Associated	S_Shelf	-1.90104	0.848022	-10.9739	1.09283e-08	7.10417e-06
cg16627911	PTPRN2		OpenSea	-3.24449	2.31293	-10.9721	1.09536e-08	7.11086e-06
cg20379007		Unclassified_Cell_type_specific	N_Shore	-2.98076	1.44268	-10.9698	1.09848e-08	7.12131e-06
cg23232056			OpenSea	-1.63241	2.06059	-10.9638	1.10677e-08	7.16521e-06
cg09842161	GABBR1		N_Shore	-2.4944	2.54156	-10.9617	1.10972e-08	7.16658e-06
cg15041767			N_Shelf	1.10174	3.01173	10.9613	1.11024e-08	7.16658e-06
cg08729600	PZP		OpenSea	-2.32963	2.28193	-10.9601	1.11198e-08	7.16658e-06
cg15747595	TSPYL5		Island	2.52369	-2.9819	10.9593	1.11304e-08	7.16658e-06
cg00355377			N_Shelf	-2.0524	1.55378	-10.9575	1.11564e-08	7.17352e-06
cg13847966			S_Shelf	-2.68837	2.45197	-10.9548	1.11942e-08	7.18802e-06
cg15645728			OpenSea	-3.827	1.96329	-10.9523	1.12299e-08	7.20119e-06
cg16627358	ZFPM1		Island	-1.94177	2.51772	-10.9495	1.12689e-08	7.21637e-06
cg11167446	ARHGEF3		N_Shelf	-1.94109	2.6355	-10.948	1.12908e-08	7.22063e-06
cg19805694	PRAMEF1		OpenSea	-1.92694	0.901864	-10.9442	1.13439e-08	7.24478e-06
cg07504442			N_Shelf	-2.07353	3.08554	-10.943	1.13611e-08	7.246e-06
cg07810162	CAPN12		OpenSea	-2.0856	1.22034	-10.9411	1.13881e-08	7.24623e-06
cg02228160	HMHB1		OpenSea	-1.72669	1.69939	-10.9408	1.13921e-08	7.24623e-06
cg27540878	HMGCS2		OpenSea	-2.75017	2.77319	-10.9392	1.14155e-08	7.25133e-06
cg24959335	ITGA8		N_Shore	-4.13968	0.558503	-10.9337	1.14947e-08	7.29182e-06
cg05002305	MUC5B		Island	-2.23131	1.71054	-10.932	1.15191e-08	7.29533e-06
cg06543974			OpenSea	-2.52335	1.5802	-10.9312	1.15311e-08	7.29533e-06
cg24105782	GABRD	Unclassified_Cell_type_specific	Island	-3.49264	1.17017	-10.9268	1.15957e-08	7.32642e-06
cg04188937			OpenSea	-1.42036	1.55263	-10.9201	1.16936e-08	7.3784e-06
cg06111286	IL12B	Unclassified	N_Shore	-3.41434	0.73745	-10.9158	1.17565e-08	7.40639e-06
cg09081266	OR12D2		OpenSea	-3.38288	1.5052	-10.915	1.17693e-08	7.40639e-06
cg14861920			OpenSea	-3.87819	2.18781	-10.9132	1.17963e-08	7.41352e-06
cg07168939	PSCA		OpenSea	-2.3427	0.929289	-10.9101	1.18425e-08	7.42674e-06
cg20699323	OC90		OpenSea	-1.66832	1.97836	-10.9089	1.1859e-08	7.42674e-06
cg11654413		Unclassified_Cell_type_specific	S_Shore	-2.32606	2.27467	-10.9086	1.18645e-08	7.42674e-06
cg15844647			OpenSea	1.32021	0.420391	10.906	1.19028e-08	7.43705e-06
cg02019528			OpenSea	-2.98989	1.66226	-10.9054	1.19124e-08	7.43705e-06
cg15224505	HLA-G		S_Shore	-1.87178	2.01228	-10.9041	1.19313e-08	7.43902e-06
cg17810211		Unclassified_Cell_type_specific	OpenSea	-4.26656	1.59541	-10.8945	1.20769e-08	7.51987e-06
cg01768446			N_Shelf	-4.50898	3.4168	-10.8929	1.21016e-08	7.52533e-06
cg07935355	TBC1D17		N_Shore	-3.62435	2.17878	-10.8883	1.21727e-08	7.55414e-06
cg03642695	TEKT3		OpenSea	-3.1159	2.09154	-10.8878	1.21799e-08	7.55414e-06
cg17808631	SNX31	Unclassified_Cell_type_specific	S_Shore	-2.4687	1.44283	-10.8858	1.22109e-08	7.5634e-06
cg07593205			OpenSea	-3.33022	1.95378	-10.8813	1.22805e-08	7.57873e-06
cg02477974	OR4K5		OpenSea	-2.92487	1.66225	-10.8811	1.22837e-08	7.57873e-06
cg13489049	TMPRSS2		N_Shelf	-2.57467	0.0631984	-10.8811	1.22837e-08	7.57873e-06
cg12694021	HSPA1B	Promoter_Associated	N_Shore	1.46831	-0.13796	10.8787	1.23207e-08	7.58664e-06
cg04522310		Promoter_Associated	OpenSea	-3.15949	3.29556	-10.8782	1.23286e-08	7.58664e-06
cg03167521			OpenSea	-3.96841	1.35027	-10.8742	1.239e-08	7.61448e-06
cg13785127			OpenSea	-1.79777	1.97896	-10.8684	1.2482e-08	7.66103e-06
cg21593148			OpenSea	1.21229	2.20474	10.8642	1.25485e-08	7.69186e-06
cg11153057	GJA8		Island	-1.76778	2.01748	-10.8595	1.26226e-08	7.7273e-06
cg17736821			OpenSea	-2.74615	2.42784	-10.858	1.26467e-08	7.73203e-06
cg01891966	HOXA9		N_Shore	-4.67252	1.30214	-10.8556	1.26861e-08	7.73689e-06
cg25891078	WNT5B	Unclassified	N_Shore	-2.77002	2.44902	-10.855	1.2695e-08	7.73689e-06
cg12631517	TBC1D26		OpenSea	-2.12453	1.18218	-10.8545	1.27038e-08	7.73689e-06
cg10483475			N_Shelf	1.83731	-0.570521	10.851	1.27601e-08	7.76117e-06
cg06900494	EPN3		OpenSea	-3.17625	1.59418	-10.8434	1.28825e-08	7.81216e-06
cg04699566	MIR136		S_Shore	-1.83629	2.08012	-10.8426	1.28963e-08	7.81216e-06
cg04348419	MIR375		Island	-4.60995	0.351766	-10.8424	1.2899e-08	7.81216e-06
cg25883020	NKX6-3		S_Shore	-2.49849	2.63767	-10.8404	1.29323e-08	7.81216e-06
cg13728106	C9orf86		S_Shore	-3.44732	2.19671	-10.8403	1.29334e-08	7.81216e-06
cg03646214	INPP5E		N_Shore	-2.18059	1.99565	-10.8397	1.29431e-08	7.81216e-06
cg23094836			N_Shore	-3.02595	1.81445	-10.832	1.30698e-08	7.8786e-06
cg11243683	LGR6	Unclassified_Cell_type_specific	S_Shore	-3.65391	-1.67358	-10.8276	1.31429e-08	7.91254e-06
cg17389874			OpenSea	-2.42098	2.38177	-10.8205	1.32623e-08	7.97432e-06
cg12526834	OAF		N_Shore	-3.75042	0.487948	-10.8184	1.32971e-08	7.98507e-06
cg12201698	SHANK2		OpenSea	-3.13612	1.84186	-10.8161	1.33365e-08	7.99853e-06
cg02641539	TM7SF4		OpenSea	-1.53279	0.847957	-10.8124	1.33997e-08	8.02437e-06
cg23103009	INPP5A		S_Shore	-2.1955	2.054	-10.8116	1.34135e-08	8.02437e-06
cg06141561	NDUFB10	Promoter_Associated_Cell_type_specific	S_Shore	-2.95708	0.816116	-10.808	1.34745e-08	8.05064e-06
cg27074221	MIR495		OpenSea	-3.32888	1.91234	-10.8043	1.35379e-08	8.07831e-06
cg18346398			S_Shore	-1.86864	2.56333	-10.8012	1.35913e-08	8.09997e-06
cg07866181			OpenSea	-2.23605	1.90019	-10.7984	1.36392e-08	8.10196e-06
cg07287793	UBE2QL1		N_Shore	-1.65322	1.06077	-10.7982	1.36428e-08	8.10196e-06
cg00473501	MPO	Promoter_Associated_Cell_type_specific	N_Shore	-1.61873	2.74556	-10.798	1.36461e-08	8.10196e-06
cg20087457	CYP2C18		OpenSea	-1.78428	2.10077	-10.7967	1.36686e-08	8.10514e-06
cg13337413	PIRT		OpenSea	-2.50531	1.60736	-10.7953	1.3693e-08	8.10945e-06
cg19026233	UNC80		OpenSea	-1.54735	2.24079	-10.7925	1.37423e-08	8.11474e-06
cg08806401	ARID5B		OpenSea	-3.96909	1.74536	-10.7921	1.37486e-08	8.11474e-06
cg14558358			OpenSea	1.69797	-2.69445	10.7914	1.37624e-08	8.11474e-06
cg08359099	ARMC7	Promoter_Associated	Island	2.04217	-2.80501	10.7884	1.38135e-08	8.11474e-06
cg26206894			S_Shore	-2.07089	1.81277	-10.7883	1.38155e-08	8.11474e-06
cg02538557		Unclassified	OpenSea	-2.04442	0.82396	-10.7881	1.3819e-08	8.11474e-06
cg16490191	UNKL	Promoter_Associated_Cell_type_specific	N_Shore	-3.28723	2.32317	-10.7866	1.38455e-08	8.11474e-06
cg03117379	SNORD17		OpenSea	-2.47717	0.670066	-10.785	1.38737e-08	8.11474e-06
cg14030836	PRDM16	Unclassified_Cell_type_specific	S_Shore	-2.41065	1.2723	-10.7835	1.39007e-08	8.11474e-06
cg19757573	MIR654		OpenSea	-2.46461	2.00041	-10.7832	1.39055e-08	8.11474e-06
cg03388679	BMP7		N_Shore	-2.05117	1.43903	-10.7832	1.39066e-08	8.11474e-06
cg19245011	BRDT	Unclassified_Cell_type_specific	N_Shore	-2.89635	0.724867	-10.7831	1.3908e-08	8.11474e-06
cg01681098	FLI1	Promoter_Associated_Cell_type_specific	S_Shore	-3.4803	1.98157	-10.7814	1.39372e-08	8.11746e-06
cg22512803			OpenSea	-1.57117	1.86269	-10.7809	1.3947e-08	8.11746e-06
cg10432947	NAT8L		Island	-3.66686	1.51052	-10.7782	1.39938e-08	8.13471e-06
cg13860283	OR9K2		OpenSea	-3.05165	0.815299	-10.7751	1.405e-08	8.1538e-06
cg09887284		Unclassified_Cell_type_specific	Island	-3.68005	1.42002	-10.7745	1.40612e-08	8.1538e-06
cg19853333	FBXL14		OpenSea	-3.03339	0.76042	-10.7724	1.40978e-08	8.16451e-06
cg14143580	DEFB118		OpenSea	-3.49549	1.75408	-10.7714	1.41163e-08	8.16451e-06
cg16905265	IKZF1	Promoter_Associated_Cell_type_specific	S_Shelf	-1.90021	2.00037	-10.7691	1.41582e-08	8.16451e-06
cg01588475			OpenSea	-3.60891	0.469251	-10.7689	1.41606e-08	8.16451e-06
cg13288195	FBXL22		N_Shelf	-2.08372	2.0203	-10.7672	1.41925e-08	8.16451e-06
cg12313158	GRM4		OpenSea	-1.50698	0.370152	-10.7668	1.41991e-08	8.16451e-06
cg00995065	SLCO1B1		OpenSea	-3.57768	1.43973	-10.7667	1.42006e-08	8.16451e-06
cg13413286	HSPA1A	Promoter_Associated	Island	3.55985	-2.40208	10.7634	1.42605e-08	8.18897e-06
cg18970434			Island	-1.77953	1.049	-10.7603	1.43174e-08	8.21169e-06
cg16396978			OpenSea	-2.47159	1.25431	-10.7587	1.43465e-08	8.21213e-06
cg05137103	OR11A1		OpenSea	-2.86202	1.37851	-10.7583	1.43529e-08	8.21213e-06
cg04157161	GUCY2D	Unclassified_Cell_type_specific	Island	3.98328	-0.147046	10.7573	1.43714e-08	8.21277e-06
ch.4.938375R	UCHL1		OpenSea	1.34804	-1.80205	10.7501	1.45042e-08	8.27866e-06
cg00174508	BTBD11		OpenSea	-2.28257	2.40576	-10.7482	1.45399e-08	8.28406e-06
cg24256745	PRDM16		Island	-1.57792	1.49487	-10.7477	1.45488e-08	8.28406e-06
cg17622952			OpenSea	-2.82502	1.97604	-10.7446	1.46075e-08	8.30752e-06
cg25146042	KIAA1522		S_Shore	-2.42419	1.34866	-10.7418	1.4659e-08	8.32528e-06
cg25069907	MIR299		OpenSea	-2.60531	3.2467	-10.741	1.4674e-08	8.32528e-06
cg26114457			OpenSea	-2.12543	1.62862	-10.7389	1.47131e-08	8.33747e-06
cg14210632	RIN3	Unclassified_Cell_type_specific	S_Shore	-3.17464	1.76505	-10.7376	1.47376e-08	8.34132e-06
cg01933248			N_Shore	-2.95537	2.49554	-10.7297	1.48874e-08	8.41605e-06
cg01282725			OpenSea	-3.31618	1.93638	-10.7246	1.49846e-08	8.45457e-06
cg23782820			OpenSea	-2.18596	1.31929	-10.7242	1.49913e-08	8.45457e-06
cg04902529			S_Shore	-3.02292	2.0715	-10.7197	1.50794e-08	8.48825e-06
cg10762214	INPP5A		OpenSea	-1.99412	1.84509	-10.7193	1.5087e-08	8.48825e-06
cg22738642			OpenSea	-3.6215	0.756619	-10.7156	1.51579e-08	8.5091e-06
cg21242002	C4orf44		OpenSea	-1.85673	1.54705	-10.7155	1.516e-08	8.5091e-06
cg17551192	EFEMP2	Unclassified_Cell_type_specific	N_Shore	-2.06701	1.47928	-10.7138	1.5193e-08	8.5175e-06
cg06728135			OpenSea	-2.16574	0.763063	-10.7042	1.53793e-08	8.60841e-06
cg25812043	PNPLA7		Island	-2.22944	1.53577	-10.7036	1.53916e-08	8.60841e-06
cg20319765			N_Shore	-2.15321	1.53477	-10.6987	1.54888e-08	8.65254e-06
cg06635764	GALP		OpenSea	-3.4052	3.26454	-10.6976	1.55103e-08	8.65432e-06
cg24333150			S_Shore	-4.65117	0.979844	-10.6917	1.56281e-08	8.70261e-06
cg18786123		Promoter_Associated_Cell_type_specific	OpenSea	-2.21916	1.15955	-10.6914	1.56337e-08	8.70261e-06
cg24952408	LOC285830		OpenSea	-2.29488	2.8917	-10.6879	1.57043e-08	8.73164e-06
cg20963002	MEG8		OpenSea	-1.62233	2.46301	-10.6848	1.57665e-08	8.75105e-06
cg21699330	NFE2L3		S_Shore	-3.19107	2.38297	-10.6843	1.57763e-08	8.75105e-06
cg13393001			OpenSea	-2.7442	0.940403	-10.6826	1.58125e-08	8.76085e-06
cg16800939			OpenSea	-1.7233	0.558152	-10.6794	1.58772e-08	8.77798e-06
cg08294662	MEG3		OpenSea	-3.09254	2.49164	-10.6792	1.58805e-08	8.77798e-06
cg17082640			OpenSea	-2.57045	2.07949	-10.6783	1.58995e-08	8.77819e-06
cg02507889	SALL3	Unclassified_Cell_type_specific	Island	-2.96719	1.48947	-10.6761	1.59431e-08	8.79198e-06
cg18038269	TYK2		Island	-3.28834	2.35099	-10.6725	1.60179e-08	8.81242e-06
cg04043382			S_Shore	-2.12763	2.18108	-10.6716	1.60355e-08	8.81242e-06
cg08012287	ACTN3	Unclassified_Cell_type_specific	S_Shore	-1.89775	0.427867	-10.671	1.60474e-08	8.81242e-06
cg13659914	NOTCH1		N_Shore	-2.18193	0.806537	-10.6701	1.60672e-08	8.81242e-06
cg06758448			OpenSea	-2.26301	1.44439	-10.6698	1.60734e-08	8.81242e-06
cg02959939	PCNT		N_Shore	-3.14932	1.69895	-10.6671	1.61289e-08	8.83262e-06
cg20055581		Unclassified	S_Shelf	-2.89891	0.325442	-10.6635	1.62037e-08	8.85989e-06
cg15273575	UTRN		OpenSea	-1.84039	2.87794	-10.6629	1.62162e-08	8.85989e-06
cg11682706	HLA-G		S_Shore	-2.74932	1.89925	-10.6603	1.62705e-08	8.87931e-06
cg07971007	AATK	Unclassified_Cell_type_specific	OpenSea	-3.0033	1.78041	-10.6536	1.64108e-08	8.9287e-06
cg02219700			S_Shelf	-2.60675	3.04309	-10.653	1.64233e-08	8.9287e-06
cg25383479	NR2E1	Unclassified_Cell_type_specific	S_Shore	-4.04949	0.949971	-10.652	1.64437e-08	8.9287e-06
cg09684557	OR6C68		OpenSea	-2.37991	2.40395	-10.6517	1.64503e-08	8.9287e-06
cg24943198	KIAA1026		S_Shelf	-3.5483	2.72647	-10.6511	1.64625e-08	8.9287e-06
cg01467047	FOXL1		N_Shore	-3.78439	1.95178	-10.6504	1.64789e-08	8.9287e-06
cg24643381	ADAMTS20		N_Shelf	-2.83604	2.76714	-10.6497	1.64933e-08	8.9287e-06
cg00335591	TMEM184A	Unclassified_Cell_type_specific	OpenSea	-2.39358	2.80011	-10.6465	1.65621e-08	8.9557e-06
cg08380391	AATK		Island	-2.08509	1.16824	-10.6435	1.66258e-08	8.97351e-06
cg18588811	MIR377		OpenSea	-3.1896	1.98207	-10.6431	1.6633e-08	8.97351e-06
cg07493044			N_Shelf	-2.24682	1.0292	-10.6365	1.6776e-08	9.04033e-06
cg22424284	FAM46C		OpenSea	-3.39597	2.77397	-10.6354	1.67991e-08	9.04246e-06
cg11096658			N_Shelf	-3.60968	1.61317	-10.6297	1.69229e-08	9.09136e-06
cg04344749	LDLRAP1		S_Shore	-1.79637	1.414	-10.6294	1.69284e-08	9.09136e-06
cg02391549	MUC16		OpenSea	-2.27432	2.21432	-10.6261	1.70005e-08	9.09846e-06
cg07336426			S_Shelf	-2.04047	1.66104	-10.6251	1.70229e-08	9.09846e-06
cg24891312	PRB2		OpenSea	-3.27061	0.941849	-10.6246	1.7033e-08	9.09846e-06
cg14165660			OpenSea	-3.60609	1.3771	-10.6245	1.70372e-08	9.09846e-06
cg01824284	BAHCC1		Island	-4.19383	2.06431	-10.624	1.7047e-08	9.09846e-06
cg24454741	PER3	Unclassified	S_Shore	3.91361	0.17137	10.6227	1.70751e-08	9.09846e-06
cg15699623	POU2F2	Unclassified_Cell_type_specific	N_Shelf	-1.50876	0.0358373	-10.6222	1.70859e-08	9.09846e-06
cg08759276		Unclassified_Cell_type_specific	OpenSea	-2.70843	0.836882	-10.6218	1.70956e-08	9.09846e-06
cg19809453	ESPN	Unclassified_Cell_type_specific	Island	-3.71017	0.448314	-10.6199	1.71378e-08	9.10603e-06
cg11137321	NBPF14		OpenSea	-1.61418	1.49806	-10.6194	1.71484e-08	9.10603e-06
cg19272540		Unclassified_Cell_type_specific	OpenSea	1.90051	-3.08423	10.6146	1.72542e-08	9.15193e-06
cg12453228			N_Shore	-2.19711	1.51856	-10.6123	1.73048e-08	9.1685e-06
cg10007182	FOXK1		OpenSea	-1.95406	1.24751	-10.6093	1.73721e-08	9.19385e-06
cg01259871	POLR3H	Promoter_Associated_Cell_type_specific	N_Shore	-3.0532	2.93367	-10.6067	1.74308e-08	9.19857e-06
cg02108080		Unclassified_Cell_type_specific	OpenSea	-2.52532	2.6479	-10.6066	1.74342e-08	9.19857e-06
cg05157266	NCKAP1		N_Shore	-2.77161	-1.21333	-10.6063	1.74394e-08	9.19857e-06
cg03097714			N_Shore	-2.11422	2.56872	-10.6034	1.75053e-08	9.22301e-06
cg11719576	CD1D		S_Shelf	-2.88147	2.28045	-10.5981	1.76248e-08	9.26898e-06
cg20278269	LRP5		S_Shore	-2.77826	2.05168	-10.5978	1.76318e-08	9.26898e-06
cg15929797	NKX2-5	Unclassified_Cell_type_specific	Island	-4.19869	0.506966	-10.5925	1.77538e-08	9.32274e-06
cg00504599	BAHCC1		Island	-2.08317	2.18024	-10.59	1.78098e-08	9.3418e-06
cg27041619			OpenSea	-2.03205	1.05177	-10.5885	1.78453e-08	9.34696e-06
cg07304923			S_Shelf	-3.69522	1.69376	-10.5879	1.78592e-08	9.34696e-06
cg02555204			N_Shore	-3.17289	1.35069	-10.5844	1.79407e-08	9.37924e-06
cg10319640	SERPINA3		OpenSea	-4.1909	2.12003	-10.582	1.79953e-08	9.39734e-06
cg27508055			OpenSea	-3.51343	1.87429	-10.579	1.80649e-08	9.41886e-06
cg07164722	NLRP3		OpenSea	-2.25606	2.48495	-10.5777	1.80958e-08	9.41886e-06
cg15192103		Unclassified_Cell_type_specific	OpenSea	-2.9978	1.75392	-10.5775	1.8099e-08	9.41886e-06
cg23504924	DNAH5		OpenSea	-2.19147	2.24685	-10.5759	1.81366e-08	9.41886e-06
cg24867302	KIT		OpenSea	-2.82184	2.44319	-10.5757	1.8143e-08	9.41886e-06
cg05357338			OpenSea	-2.13676	1.18327	-10.5746	1.81679e-08	9.41886e-06
cg05823038			Island	-1.72059	2.67831	-10.5743	1.8176e-08	9.41886e-06
cg14474293			OpenSea	-3.31091	1.50144	-10.5722	1.82256e-08	9.4229e-06
cg21005457	DKFZP434L187		N_Shore	-2.42458	1.32996	-10.5705	1.82638e-08	9.4229e-06
cg18139178	KNDC1		S_Shore	-2.60056	1.47558	-10.5695	1.8288e-08	9.4229e-06
cg00656735			N_Shore	-2.34734	2.34394	-10.5683	1.83176e-08	9.4229e-06
cg14880788	IRS1		OpenSea	1.36846	3.33825	10.568	1.83246e-08	9.4229e-06
cg00042882	AP1S1		N_Shore	-3.11101	0.0727178	-10.5669	1.83506e-08	9.4229e-06
cg14403574	EFCAB6		OpenSea	-1.83059	1.21833	-10.5667	1.83553e-08	9.4229e-06
cg15897102			OpenSea	-2.23628	1.48561	-10.5666	1.83562e-08	9.4229e-06
cg09842892	ZNF311		OpenSea	-3.31451	1.96088	-10.5647	1.84017e-08	9.4229e-06
cg18823849			N_Shore	-1.90971	2.02349	-10.5647	1.84017e-08	9.4229e-06
cg17524924	ZNF542		N_Shore	3.25159	0.650201	10.5633	1.84356e-08	9.4229e-06
cg00163702	PKD1L2		OpenSea	-2.23813	2.16148	-10.5632	1.84379e-08	9.4229e-06
cg19470812			OpenSea	-2.99294	1.51493	-10.563	1.8443e-08	9.4229e-06
cg19212453			OpenSea	-2.33965	1.92448	-10.5611	1.84882e-08	9.42752e-06
cg16744911	SCD		S_Shore	-2.99619	1.50431	-10.5609	1.84919e-08	9.42752e-06
cg23029159	MIR154		OpenSea	-3.23571	1.15864	-10.5559	1.86125e-08	9.4788e-06
cg03653377	PTPRN2		N_Shore	-2.34475	2.18571	-10.5545	1.86466e-08	9.48591e-06
cg15691862	FOXD2		Island	-3.78733	1.6052	-10.5486	1.87883e-08	9.54774e-06
cg13112946			N_Shore	-1.58946	2.00979	-10.5455	1.88655e-08	9.57666e-06
cg14532894	CIZ1	Promoter_Associated	N_Shore	-1.79401	0.900609	-10.5422	1.89457e-08	9.60707e-06
cg25365014			OpenSea	-2.64313	2.65857	-10.5388	1.90298e-08	9.63005e-06
cg02078710			OpenSea	-2.05439	1.84093	-10.5384	1.90378e-08	9.63005e-06
cg03438330	RAB6B		OpenSea	-1.47092	1.52252	-10.5379	1.90522e-08	9.63005e-06
cg17055319			OpenSea	-1.83945	2.91544	-10.5368	1.90774e-08	9.63252e-06
cg14276006	EFNA2	Unclassified_Cell_type_specific	N_Shore	-1.83904	1.62863	-10.5273	1.93142e-08	9.73803e-06
cg02275035			OpenSea	-2.40697	1.82606	-10.5257	1.93539e-08	9.73803e-06
cg03855388	CPT1A		OpenSea	-2.34044	3.85026	-10.525	1.9372e-08	9.73803e-06
cg20084852	MIR654		OpenSea	-2.81338	2.45321	-10.5247	1.93801e-08	9.73803e-06
cg00333800			S_Shelf	-2.44338	1.38779	-10.5229	1.94253e-08	9.73803e-06
cg18460107	CLEC4C		OpenSea	-3.83049	2.18117	-10.5229	1.94257e-08	9.73803e-06
cg14770102			OpenSea	-2.10227	2.1192	-10.5227	1.94306e-08	9.73803e-06
cg01123035	PRMT2		N_Shore	-1.9787	1.83563	-10.5137	1.96576e-08	9.84136e-06
cg24311704	MUC21		OpenSea	-2.21427	1.05453	-10.51	1.9752e-08	9.8646e-06
cg17557870	MRPS25	Promoter_Associated_Cell_type_specific	N_Shore	-2.29742	1.67418	-10.5088	1.97827e-08	9.8646e-06
cg07588439	MARS2		S_Shore	-4.15852	1.01798	-10.5085	1.979e-08	9.8646e-06
cg15961007	MYCT1		OpenSea	-3.43068	1.17756	-10.5079	1.98067e-08	9.8646e-06
cg17429000		Unclassified_Cell_type_specific	Island	-5.46362	0.618449	-10.507	1.98284e-08	9.8646e-06
cg11014380			N_Shelf	-1.57895	0.963438	-10.507	1.98293e-08	9.8646e-06
cg04107005	C13orf28		OpenSea	-2.73139	1.61735	-10.5047	1.98898e-08	9.88429e-06
cg12643366	HSPA1A	Promoter_Associated	Island	2.32281	-2.60046	10.4998	2.00164e-08	9.93675e-06
cg14734994	THNSL2		N_Shore	-2.32881	1.98841	-10.4946	2.01517e-08	9.9867e-06
cg22168676			OpenSea	-3.90273	1.73728	-10.4943	2.01593e-08	9.9867e-06
cg03844372	KIAA1217		OpenSea	-2.29281	2.11235	-10.4925	2.02074e-08	9.99376e-06
cg18928221			OpenSea	-1.90777	1.86012	-10.4921	2.02158e-08	9.99376e-06
cg00601486	H1FNT		N_Shore	-1.80924	2.15267	-10.4913	2.02387e-08	9.99462e-06
cg13420004	HAPLN3		N_Shelf	-2.13694	2.32579	-10.4878	2.03291e-08	1.00288e-05
cg08809361			N_Shore	-1.8704	0.948282	-10.4865	2.03645e-08	1.00358e-05
cg13467939			N_Shore	-3.06876	1.06568	-10.4834	2.04463e-08	1.00597e-05
cg23750151	PSMB8		S_Shore	-2.62097	1.77683	-10.4829	2.04615e-08	1.00597e-05
cg22392178	RPRM		S_Shore	-3.03374	2.43988	-10.4823	2.04768e-08	1.00597e-05
cg16993043	NR5A2		N_Shore	-4.91054	-1.60458	-10.4811	2.05086e-08	1.00648e-05
cg16885093	CSHL1	Unclassified	OpenSea	-2.45203	2.08387	-10.4778	2.05958e-08	1.00971e-05
cg24563299			OpenSea	-2.50789	3.58595	-10.4744	2.06882e-08	1.01284e-05
cg19761271	STK32B		OpenSea	-1.37949	1.03494	-10.4739	2.07024e-08	1.01284e-05
cg02051975	CST8		OpenSea	-2.10532	2.53508	-10.4714	2.07695e-08	1.01446e-05
cg13981319	ICAM3		S_Shore	-2.75902	2.11919	-10.471	2.07784e-08	1.01446e-05
cg05016746	JPH3	Unclassified_Cell_type_specific	S_Shore	-2.12568	1.45354	-10.4695	2.08199e-08	1.01543e-05
cg23213327	RSAD2		OpenSea	-2.28412	2.02191	-10.4641	2.09667e-08	1.02154e-05
cg04447128	FA2H		OpenSea	-2.71966	0.871602	-10.4629	2.09999e-08	1.02181e-05
cg17642774			OpenSea	-2.11452	0.546769	-10.4618	2.10292e-08	1.02181e-05
cg07209977	KIAA1026		OpenSea	-3.6417	2.11052	-10.4615	2.10371e-08	1.02181e-05
cg13796211			OpenSea	-3.74167	2.22105	-10.4593	2.10971e-08	1.02367e-05
cg14779622			OpenSea	-1.96235	1.41314	-10.4583	2.1126e-08	1.02402e-05
cg18227471	NKX6-3		S_Shore	-2.08468	1.67976	-10.456	2.1189e-08	1.02527e-05
cg10837016	RAPGEF5		OpenSea	-2.21662	1.93431	-10.4543	2.12352e-08	1.02527e-05
cg24597131	KIAA1026	Unclassified	OpenSea	-1.7862	1.59269	-10.454	2.12441e-08	1.02527e-05
cg10297105			N_Shelf	-1.90996	0.465853	-10.4539	2.12483e-08	1.02527e-05
cg04487600	KIAA1026		N_Shelf	-2.75846	1.76893	-10.4523	2.12913e-08	1.02527e-05
cg25939242			OpenSea	-2.64903	1.54708	-10.4519	2.13037e-08	1.02527e-05
cg15478045	CXCL5		S_Shore	-2.66274	3.12017	-10.4512	2.13227e-08	1.02527e-05
cg14696444	C22orf9		N_Shore	-2.13213	2.94106	-10.4511	2.13253e-08	1.02527e-05
cg12200270	PNLIPRP3	Unclassified_Cell_type_specific	OpenSea	-2.15039	1.85559	-10.4469	2.14408e-08	1.02977e-05
cg20957755			OpenSea	-2.62193	2.01187	-10.4445	2.15094e-08	1.03121e-05
cg07908755	COBL		S_Shore	-1.7165	0.944663	-10.4443	2.15143e-08	1.03121e-05
cg11246007	OR2H2		OpenSea	-2.66166	1.16445	-10.4429	2.1555e-08	1.03124e-05
cg19042947	SERPINA4		OpenSea	-2.98038	0.850737	-10.442	2.158e-08	1.03124e-05
cg20236995	PRDM16		Island	-2.08172	2.00295	-10.4414	2.15952e-08	1.03124e-05
cg08047939	ZNF264	Promoter_Associated	N_Shore	1.56309	-3.22995	10.4412	2.16022e-08	1.03124e-05
cg13619074	DMRT1		OpenSea	-3.75323	2.10195	-10.4403	2.16286e-08	1.03145e-05
cg09143673		Unclassified_Cell_type_specific	Island	-5.02002	1.1188	-10.435	2.17774e-08	1.03668e-05
cg19687780			OpenSea	-3.52061	1.9279	-10.4348	2.17821e-08	1.03668e-05
cg08510934	KIR3DL2		OpenSea	-1.83262	3.54976	-10.4307	2.19007e-08	1.04128e-05
cg11529346			OpenSea	-1.76374	2.07619	-10.4278	2.19821e-08	1.04374e-05
cg15595573			Island	2.17051	-3.06684	10.4273	2.19967e-08	1.04374e-05
cg20092728	SLC5A12		OpenSea	-3.12119	1.35801	-10.4256	2.20462e-08	1.04504e-05
cg18652248	BAGE		OpenSea	-2.11758	1.73681	-10.4247	2.20719e-08	1.04521e-05
cg08710410			N_Shore	-2.16177	2.01597	-10.4196	2.22195e-08	1.05068e-05
cg10437415	CUX1		S_Shore	-3.06279	2.39837	-10.4192	2.22318e-08	1.05068e-05
cg04505750	AADACL3		OpenSea	-4.00261	1.08068	-10.4163	2.23157e-08	1.05319e-05
cg02381172			OpenSea	-2.33212	0.977282	-10.4144	2.237e-08	1.05319e-05
cg05662839		Unclassified_Cell_type_specific	Island	-2.23299	1.83218	-10.4144	2.23701e-08	1.05319e-05
cg19741660		Unclassified_Cell_type_specific	OpenSea	-3.99612	3.02343	-10.4143	2.23741e-08	1.05319e-05
cg00166915	MEG8		OpenSea	-3.27559	1.44997	-10.4119	2.24446e-08	1.05546e-05
cg08463173			N_Shelf	1.29526	0.950327	10.4082	2.25543e-08	1.05902e-05
cg20157666	DPH1		S_Shelf	-2.47179	1.5862	-10.4078	2.25652e-08	1.05902e-05
cg25730428	MAS1L		OpenSea	-2.44863	2.01272	-10.4042	2.26703e-08	1.06075e-05
cg09730689			OpenSea	-2.49529	2.62756	-10.4041	2.26756e-08	1.06075e-05
cg13703089			OpenSea	-2.57577	3.13766	-10.4037	2.26867e-08	1.06075e-05
cg25028404			OpenSea	-2.79089	0.384477	-10.4035	2.26918e-08	1.06075e-05
cg01543582	FRG1	Unclassified	S_Shore	-2.30423	-0.992867	-10.4017	2.27442e-08	1.06215e-05
cg17631198			Island	-1.91066	1.4867	-10.4001	2.27924e-08	1.06263e-05
ch.2.797627R	BIRC6		OpenSea	1.64929	-2.50288	10.3999	2.27995e-08	1.06263e-05
cg17732038			S_Shelf	-1.98044	2.29066	-10.3984	2.28426e-08	1.06359e-05
cg16352799	TELO2		S_Shore	-3.07152	1.97519	-10.3932	2.29991e-08	1.06983e-05
cg16148454	TMED6		OpenSea	-2.41767	1.60878	-10.391	2.30672e-08	1.07194e-05
cg02068318	DGKD		OpenSea	-3.35607	2.71202	-10.3901	2.3093e-08	1.07208e-05
cg16987524	FBLN7	Unclassified_Cell_type_specific	Island	-3.01447	2.33881	-10.3886	2.31385e-08	1.07314e-05
cg09348985	CXCL12	Unclassified_Cell_type_specific	Island	-2.23775	1.6732	-10.3864	2.32053e-08	1.07518e-05
cg22860195			OpenSea	-2.14933	1.23868	-10.3829	2.33131e-08	1.07797e-05
cg00245502	ABLIM3		OpenSea	-3.22743	0.651239	-10.3825	2.33241e-08	1.07797e-05
cg27000534		Unclassified	Island	-1.97343	1.62963	-10.3822	2.33339e-08	1.07797e-05
cg13593284			N_Shelf	-3.69094	1.66879	-10.3803	2.33911e-08	1.07956e-05
cg04227079			OpenSea	-3.0433	0.196773	-10.3784	2.34496e-08	1.0812e-05
cg07359545	GP1BB	Unclassified_Cell_type_specific	Island	-5.04585	1.279	-10.3757	2.35333e-08	1.08245e-05
cg03608577	OR12D3		OpenSea	-3.18463	1.70926	-10.3753	2.35448e-08	1.08245e-05
cg24477401	ARHGAP27	Unclassified_Cell_type_specific	S_Shore	-1.86866	2.085	-10.3753	2.35454e-08	1.08245e-05
cg03168749	OR8B12		OpenSea	-2.85959	2.26616	-10.3725	2.36335e-08	1.08536e-05
cg15114651	SLC1A5		N_Shore	-1.69452	1.43255	-10.3718	2.36545e-08	1.08536e-05
cg11650926			OpenSea	-1.64894	2.96453	-10.3707	2.36887e-08	1.08571e-05
cg26479667			OpenSea	-3.18591	2.46909	-10.37	2.37082e-08	1.08571e-05
cg23888238			OpenSea	-3.92602	1.68764	-10.369	2.37421e-08	1.08621e-05
cg04656009	CCL8		OpenSea	-2.77983	1.71388	-10.3654	2.38535e-08	1.09025e-05
cg00815198			OpenSea	-3.46156	1.56503	-10.3635	2.39123e-08	1.09096e-05
cg11737871	PRAMEF12		OpenSea	-2.8446	1.65159	-10.3634	2.39151e-08	1.09096e-05
cg16623941			OpenSea	-2.01512	2.30598	-10.3624	2.39456e-08	1.09129e-05
cg05249271	MIR496		OpenSea	-2.39512	2.60592	-10.3595	2.4039e-08	1.09366e-05
cg11204987	AGBL4		OpenSea	-1.70474	1.40549	-10.3584	2.40731e-08	1.09366e-05
cg25377865			OpenSea	-2.34226	-0.828217	-10.3583	2.40766e-08	1.09366e-05
cg07570394			OpenSea	-3.20865	1.05119	-10.3577	2.40938e-08	1.09366e-05
cg26105115			OpenSea	-2.36272	2.18616	-10.3571	2.41133e-08	1.09366e-05
cg24731625	C1orf229		S_Shore	-1.711	1.16249	-10.3556	2.41623e-08	1.09382e-05
cg01792403			S_Shelf	-2.4262	2.86185	-10.3556	2.41629e-08	1.09382e-05
cg08862210	OR12D2		OpenSea	-1.75032	2.38834	-10.3531	2.42402e-08	1.09627e-05
cg04622775	MFGE8		S_Shelf	-1.93999	3.25346	-10.3504	2.43257e-08	1.09883e-05
cg07617283			S_Shore	-1.86837	1.41947	-10.3488	2.43785e-08	1.09883e-05
cg06753985	EME2	Unclassified	N_Shore	-2.86013	2.20411	-10.3485	2.43882e-08	1.09883e-05
cg25182523	FAM129A		S_Shore	-2.21973	2.72332	-10.3481	2.43999e-08	1.09883e-05
cg24183098	MEG3		S_Shore	-2.1674	2.48559	-10.3477	2.44131e-08	1.09883e-05
cg11139095			S_Shelf	-1.55258	3.2845	-10.3429	2.4568e-08	1.10475e-05
cg02233518	KNDC1		S_Shelf	-2.05774	2.28876	-10.3415	2.46133e-08	1.1048e-05
cg14409625			S_Shore	-2.66938	1.29201	-10.3414	2.4616e-08	1.1048e-05
cg22830707	HOXC13	Unclassified_Cell_type_specific	N_Shore	1.60201	-2.69879	10.3406	2.46409e-08	1.10487e-05
cg09847820	GLI3		OpenSea	-1.35538	0.99194	-10.3375	2.47443e-08	1.10768e-05
cg12033021			N_Shore	-3.17068	3.22459	-10.3373	2.47504e-08	1.10768e-05
cg04853571	DOCK2		OpenSea	-1.88167	2.61868	-10.3358	2.47994e-08	1.10882e-05
cg10286219	IQCA1		N_Shelf	-2.63329	1.72572	-10.3291	2.50161e-08	1.1169e-05
cg11553762			S_Shelf	-2.83802	1.36119	-10.3287	2.5032e-08	1.1169e-05
cg26985715		NonGene_Associated_Cell_type_specific	Island	-1.65428	1.61859	-10.3281	2.5051e-08	1.1169e-05
cg03598122	FAM153C		OpenSea	-2.1773	2.04569	-10.3249	2.51566e-08	1.12033e-05
cg13797779	C14orf177		OpenSea	-2.92949	1.89043	-10.3243	2.51754e-08	1.12033e-05
cg09561138			N_Shore	-2.88083	1.79765	-10.3212	2.52798e-08	1.12392e-05
cg04308040			OpenSea	1.77917	-3.23	10.3148	2.54935e-08	1.12993e-05
cg19392379	TACC2		OpenSea	-2.89006	1.74043	-10.3143	2.55085e-08	1.12993e-05
cg06451604			N_Shelf	-3.02987	1.97767	-10.3142	2.55143e-08	1.12993e-05
cg08055330	C9orf86		S_Shore	-3.51339	0.440938	-10.3136	2.55344e-08	1.12993e-05
cg20997320	PCNT		Island	-3.71854	1.15001	-10.3126	2.55653e-08	1.12993e-05
cg08785985			S_Shelf	-2.65721	2.1758	-10.3119	2.55914e-08	1.12993e-05
cg04308769	NR5A2		N_Shore	-3.0672	0.61202	-10.3118	2.55941e-08	1.12993e-05
cg02944312			OpenSea	-2.48337	2.63302	-10.3114	2.56063e-08	1.12993e-05
cg20052865	SNORD114-1		OpenSea	-3.25154	0.866563	-10.3104	2.56391e-08	1.13033e-05
cg02737554			OpenSea	-3.12421	1.5989	-10.3073	2.57453e-08	1.13395e-05
cg09654261			OpenSea	-1.7038	3.4535	-10.304	2.58565e-08	1.13779e-05
cg07528595			S_Shore	-2.4901	2.20432	-10.3008	2.59676e-08	1.14161e-05
cg07589393			OpenSea	-3.32715	1.80081	-10.2962	2.6124e-08	1.14742e-05
cg01385157	HAPLN3		N_Shelf	-3.03621	3.38031	-10.2943	2.6192e-08	1.14934e-05
cg00754896	LOC283999		N_Shore	-1.67192	1.98598	-10.2931	2.62312e-08	1.14938e-05
cg01798157	BTG2	Promoter_Associated	S_Shore	-4.5541	1.28581	-10.2928	2.62423e-08	1.14938e-05
cg00733328		Unclassified_Cell_type_specific	N_Shelf	-1.41776	2.15041	-10.2921	2.62659e-08	1.14938e-05
cg12096363			OpenSea	-2.95306	1.85308	-10.288	2.6408e-08	1.15392e-05
cg08347042	ZNF296	Promoter_Associated	Island	-4.07864	0.684493	-10.2877	2.64185e-08	1.15392e-05
cg26504110	LTBP4		Island	-4.28184	1.60784	-10.2849	2.65158e-08	1.1571e-05
cg03186004	HES2		Island	-2.96803	0.429403	-10.284	2.65471e-08	1.1574e-05
cg18744145			OpenSea	1.53631	0.981584	10.2818	2.66248e-08	1.15972e-05
cg15605124	PRDM16	Unclassified_Cell_type_specific	OpenSea	-2.46279	1.11843	-10.2793	2.67121e-08	1.16245e-05
cg01205338	MIR1185-2		OpenSea	-3.92911	3.19633	-10.2772	2.67881e-08	1.16468e-05
cg22920586	PLD1		OpenSea	-2.19198	2.53547	-10.2765	2.68136e-08	1.16472e-05
cg10036091	MIR299		OpenSea	-1.69989	2.35355	-10.2752	2.68596e-08	1.16565e-05
cg16702083	TNFRSF6B	Unclassified_Cell_type_specific	Island	-3.502	1.69333	-10.2735	2.69189e-08	1.16715e-05
cg01301282			Island	-2.33676	2.18624	-10.2694	2.70664e-08	1.17247e-05
cg05989423	TCEB3B		Island	-2.74334	1.70835	-10.2657	2.71966e-08	1.17703e-05
cg19685521	PCOLCE		N_Shore	-2.8652	2.02331	-10.2638	2.72667e-08	1.17833e-05
cg12986110	PLA2G4C		OpenSea	-3.00532	2.35643	-10.2633	2.7286e-08	1.17833e-05
cg23026754	TNS3		S_Shelf	-2.62371	1.97696	-10.2628	2.73014e-08	1.17833e-05
cg22702334	PLEKHG4B		OpenSea	-2.04218	1.81793	-10.2613	2.73579e-08	1.17916e-05
cg09666532	B4GALT2		S_Shore	-1.83404	0.275916	-10.2609	2.73705e-08	1.17916e-05
cg27256565	MYADML		Island	-2.69584	2.5997	-10.2596	2.74192e-08	1.18018e-05
cg04518304			Island	-3.02885	0.904361	-10.2577	2.74875e-08	1.18204e-05
cg18434560		Unclassified_Cell_type_specific	N_Shore	-1.84319	2.08034	-10.2558	2.75559e-08	1.18391e-05
cg15648792	FAM38B		N_Shelf	-3.21579	1.3545	-10.2513	2.77195e-08	1.18986e-05
cg01387036	CCL1		OpenSea	-3.35676	0.885128	-10.2505	2.77487e-08	1.19003e-05
cg03327263	HES3		N_Shore	-2.81372	1.87394	-10.2486	2.78213e-08	1.19206e-05
cg11653966	NPY		S_Shelf	-3.64803	-0.378433	-10.2469	2.78811e-08	1.19339e-05
cg26559829			S_Shore	-4.12896	1.89654	-10.2452	2.79434e-08	1.19339e-05
cg00756172	LOC340094		OpenSea	-2.01579	3.11782	-10.2447	2.79625e-08	1.19339e-05
cg05516390	ZFHX3		N_Shelf	-2.45309	1.90026	-10.2439	2.79935e-08	1.19339e-05
cg23892192			OpenSea	-1.83379	1.1967	-10.2438	2.79956e-08	1.19339e-05
cg19243842	PRDM16	Unclassified_Cell_type_specific	N_Shore	-2.62481	2.14	-10.2433	2.80146e-08	1.19339e-05
cg00421089	MYH1		OpenSea	-1.63859	2.74679	-10.2429	2.80292e-08	1.19339e-05
cg25638993	KCNQ2		Island	-3.96982	-0.592075	-10.2399	2.81425e-08	1.19699e-05
cg04830355			N_Shelf	-2.79541	0.654489	-10.2389	2.81804e-08	1.19699e-05
cg08048687		Unclassified_Cell_type_specific	OpenSea	-3.57155	2.0487	-10.2386	2.81896e-08	1.19699e-05
cg16230581			OpenSea	-2.16869	2.56044	-10.2364	2.82738e-08	1.19948e-05
cg00609291	OR2J2		OpenSea	-2.32612	2.1061	-10.2345	2.83452e-08	1.20121e-05
cg07742718	ALDOA	Unclassified	N_Shore	3.56777	-2.21428	10.2338	2.83692e-08	1.20121e-05
cg09242343	CUL3		OpenSea	1.34316	2.31788	10.2329	2.84022e-08	1.20121e-05
cg16548201	ASB2	Unclassified_Cell_type_specific	OpenSea	-3.99512	2.61799	-10.2322	2.84288e-08	1.20121e-05
cg21341391			N_Shelf	-2.51973	1.6431	-10.2319	2.84416e-08	1.20121e-05
cg15027165	CYP4B1		OpenSea	-2.4806	2.60902	-10.2306	2.84888e-08	1.20213e-05
cg17904797	CSMD2		OpenSea	-3.72206	1.68853	-10.2287	2.85638e-08	1.20422e-05
cg18753958	COL9A3	Unclassified	N_Shore	-3.02802	0.733412	-10.2272	2.86179e-08	1.2048e-05
cg26496293	IQCA1		N_Shelf	-2.67401	1.78635	-10.227	2.86286e-08	1.2048e-05
cg18804199	GLYAT		OpenSea	-2.42609	2.40243	-10.2258	2.86712e-08	1.20552e-05
cg15971761	SPEG	Unclassified_Cell_type_specific	N_Shore	-2.42152	1.94714	-10.2224	2.88025e-08	1.20973e-05
cg11857514	TMEM120B	Promoter_Associated	S_Shore	-2.87751	1.4279	-10.2219	2.88225e-08	1.20973e-05
cg05566777	FA2H		OpenSea	-2.09201	1.89459	-10.2196	2.89095e-08	1.21162e-05
cg15713898			OpenSea	-3.28128	1.49805	-10.2193	2.89187e-08	1.21162e-05
cg07126399	MIR412		N_Shore	-3.58107	0.603869	-10.2185	2.89499e-08	1.21185e-05
cg07393369	PDGFA		Island	-2.4204	1.05805	-10.2176	2.89864e-08	1.2123e-05
cg07369956	OR11A1		OpenSea	-2.26994	2.44217	-10.2127	2.91753e-08	1.21913e-05
cg08627125	TMED6		OpenSea	-1.45977	1.84869	-10.2074	2.93789e-08	1.22655e-05
cg08148379			OpenSea	-2.69251	2.26447	-10.2031	2.95499e-08	1.2326e-05
cg20269160	SNORD114-7		OpenSea	-1.64657	1.41487	-10.2018	2.96009e-08	1.23315e-05
cg10926330		Unclassified_Cell_type_specific	OpenSea	-2.25073	0.375174	-10.2013	2.96197e-08	1.23315e-05
cg10474018			S_Shelf	-2.76924	1.49691	-10.2007	2.96414e-08	1.23315e-05
cg15689180			S_Shelf	-2.22749	1.92777	-10.1985	2.97299e-08	1.23358e-05
cg17861618	GPR123		S_Shelf	-2.64393	2.11411	-10.1984	2.97333e-08	1.23358e-05
cg01979270	PDPK1	Unclassified_Cell_type_specific	S_Shore	-1.36731	2.4752	-10.1979	2.97552e-08	1.23358e-05
cg14206626	PAPPA		OpenSea	-1.92706	2.97585	-10.1949	2.98723e-08	1.23358e-05
cg16586394	NR3C1		OpenSea	-2.85721	2.57546	-10.1949	2.98738e-08	1.23358e-05
cg16612806			S_Shelf	-3.05015	1.05584	-10.1943	2.98958e-08	1.23358e-05
cg22833428		Unclassified	OpenSea	1.43926	-2.11385	10.194	2.99067e-08	1.23358e-05
cg11841867			S_Shelf	-3.01395	0.798588	-10.194	2.99094e-08	1.23358e-05
cg21180080			S_Shelf	-2.51466	2.48333	-10.1939	2.991e-08	1.23358e-05
cg07446509			N_Shore	-2.34724	-0.216211	-10.1939	2.99128e-08	1.23358e-05
cg09278610			OpenSea	-2.8182	2.69149	-10.1885	3.0129e-08	1.24142e-05
cg05482942		Unclassified_Cell_type_specific	Island	-6.0318	1.16007	-10.1862	3.02186e-08	1.24402e-05
cg26094802	SERPINA5		OpenSea	-2.85133	3.13568	-10.184	3.0308e-08	1.24662e-05
cg19846389	KRT9		OpenSea	-3.55405	0.654072	-10.1804	3.04519e-08	1.25145e-05
cg23752752	FOXK1		OpenSea	-3.13911	1.23283	-10.1775	3.0571e-08	1.25284e-05
cg26174454			Island	-1.84975	1.93293	-10.1772	3.0582e-08	1.25284e-05
cg18825703			S_Shore	-2.13554	0.970504	-10.1772	3.05839e-08	1.25284e-05
cg06705017			Island	-4.1259	0.973313	-10.177	3.05919e-08	1.25284e-05
cg17111025			OpenSea	-2.53236	3.16534	-10.1744	3.06954e-08	1.25599e-05
cg22969666			S_Shelf	-3.79208	2.78097	-10.1713	3.0824e-08	1.26016e-05
cg12851401			OpenSea	-2.51237	1.20751	-10.1698	3.08838e-08	1.26116e-05
cg06696292	NKX3-1		N_Shelf	-1.60359	3.11308	-10.1694	3.09018e-08	1.26116e-05
cg23804666	GLYATL1		OpenSea	-2.2527	2.45397	-10.1684	3.09451e-08	1.2612e-05
cg18077636	KIAA1549		S_Shore	-2.20039	2.49684	-10.1681	3.09561e-08	1.2612e-05
cg21763603			S_Shelf	-3.4363	1.98203	-10.1663	3.10317e-08	1.26319e-05
cg07148743	BRD9	Promoter_Associated_Cell_type_specific	N_Shore	-3.11771	1.90018	-10.1655	3.10628e-08	1.26337e-05
cg26545580	PRDM16		Island	-4.09383	0.448826	-10.164	3.11254e-08	1.26482e-05
cg00499831	CSMD2		N_Shore	-3.1333	1.87989	-10.1607	3.12629e-08	1.26932e-05
cg03152187	SEPT9	Promoter_Associated	OpenSea	-3.16401	1.18479	-10.1598	3.13008e-08	1.26977e-05
cg19547516			OpenSea	-2.52885	2.79888	-10.1588	3.13411e-08	1.27032e-05
cg27318810	MYADML		Island	-1.7329	2.54463	-10.1581	3.13683e-08	1.27033e-05
cg06760467			OpenSea	-3.72817	1.4376	-10.1536	3.15585e-08	1.27694e-05
cg12095353			OpenSea	-1.67877	1.86014	-10.1528	3.15914e-08	1.27717e-05
cg00096065	SYNPO		N_Shore	-2.11206	2.19147	-10.1513	3.16547e-08	1.27864e-05
cg10523198			N_Shelf	-2.40838	1.83006	-10.1481	3.1791e-08	1.28305e-05
cg02464866			N_Shore	-2.30274	1.90584	-10.1473	3.1826e-08	1.28337e-05
cg16566191			N_Shore	-4.1854	0.551506	-10.1445	3.19454e-08	1.28694e-05
cg03351148			Island	-2.86543	1.54313	-10.1439	3.19691e-08	1.28694e-05
cg23706615	EFNA2	Unclassified_Cell_type_specific	Island	-1.73872	1.89377	-10.1415	3.20719e-08	1.28979e-05
cg02144647	C22orf9		N_Shore	-3.36884	1.94352	-10.1405	3.21151e-08	1.28979e-05
cg00726151			OpenSea	-2.32063	2.52768	-10.1403	3.21218e-08	1.28979e-05
cg11592377	PRIM1		N_Shelf	1.45685	2.83187	10.1371	3.22613e-08	1.29429e-05
cg16007497	PPBPL1		OpenSea	-1.55854	1.51714	-10.1357	3.2319e-08	1.29551e-05
cg02035605	WNT5B		OpenSea	-2.06338	1.43756	-10.1333	3.24226e-08	1.29856e-05
cg09368075			S_Shore	-3.30063	1.53775	-10.1287	3.26249e-08	1.30448e-05
cg26513854			S_Shore	-2.16724	1.72101	-10.1287	3.26256e-08	1.30448e-05
cg13615963	CCR6		OpenSea	-1.77033	2.79058	-10.1267	3.27114e-08	1.3068e-05
cg02960938			Island	-2.19254	2.40426	-10.1242	3.28225e-08	1.30992e-05
cg08194011		Unclassified_Cell_type_specific	S_Shelf	-2.44113	1.90805	-10.1237	3.28449e-08	1.30992e-05
cg12339834			OpenSea	-2.66964	2.71808	-10.1206	3.2978e-08	1.31408e-05
cg03263514	GP1BB	Unclassified_Cell_type_specific	Island	-4.86468	2.29033	-10.12	3.30047e-08	1.31408e-05
cg07178188			OpenSea	-3.33064	2.37439	-10.1157	3.31972e-08	1.32054e-05
cg10928544	CCDC88C		OpenSea	-2.76348	1.98751	-10.1151	3.3223e-08	1.32054e-05
cg10513118	SCN2B		OpenSea	2.02621	-2.36032	10.1098	3.34569e-08	1.32834e-05
cg13580286	TNFRSF10B		N_Shore	-2.81386	1.15328	-10.1094	3.34755e-08	1.32834e-05
cg22948085			OpenSea	1.10901	0.549159	10.1082	3.3531e-08	1.32943e-05
cg01474600	ITFG3		N_Shelf	1.05567	2.06025	10.1053	3.36615e-08	1.33349e-05
cg14467415			OpenSea	-2.6558	1.61433	-10.103	3.37651e-08	1.33459e-05
cg03655371			Island	-3.0263	1.51552	-10.1028	3.37736e-08	1.33459e-05
cg22974915	LINGO3		N_Shore	-2.30104	1.69548	-10.1023	3.37942e-08	1.33459e-05
cg24067118			N_Shore	-1.62091	1.9877	-10.1021	3.38023e-08	1.33459e-05
cg26979974	ABLIM2		OpenSea	-2.64917	2.69173	-10.1008	3.38642e-08	1.33501e-05
cg22989995	CARD11		Island	-3.10896	0.751817	-10.1002	3.38908e-08	1.33501e-05
cg23668004	FOXK1	Unclassified	Island	-3.51569	2.20847	-10.0997	3.39114e-08	1.33501e-05
cg08858464			N_Shelf	1.2249	1.67993	10.0993	3.39327e-08	1.33501e-05
cg26665679			OpenSea	-1.68916	0.0727418	-10.0988	3.39541e-08	1.33501e-05
cg22491680	HAL		Island	-1.52066	2.62991	-10.0965	3.40571e-08	1.33794e-05
cg21136443	COL6A3		N_Shelf	-3.3769	1.88863	-10.0956	3.40996e-08	1.3385e-05
cg26077359			OpenSea	-4.59776	1.4776	-10.0918	3.42741e-08	1.34245e-05
cg02894374			OpenSea	-2.34282	2.37251	-10.0917	3.42759e-08	1.34245e-05
cg22862734	FREM2		S_Shore	-3.7043	2.50979	-10.0911	3.43067e-08	1.34245e-05
cg04944283	ZNF311		OpenSea	-1.53062	1.45415	-10.0901	3.43513e-08	1.34245e-05
cg05120428	AFAP1L2		OpenSea	-1.77472	1.42179	-10.0895	3.43791e-08	1.34245e-05
cg10867751	LDLRAP1		Island	-2.3069	1.10938	-10.0892	3.4394e-08	1.34245e-05
cg19759788	FBLIM1		N_Shore	-4.09666	-0.057716	-10.089	3.4403e-08	1.34245e-05
cg18207091	TOMM20L	Promoter_Associated	Island	2.60459	-2.60262	10.0885	3.44275e-08	1.34245e-05
cg18285681	AMZ1	Unclassified_Cell_type_specific	S_Shore	-3.35444	-0.406102	-10.086	3.45395e-08	1.34571e-05
cg24667437			OpenSea	-4.62598	2.12911	-10.0815	3.47495e-08	1.35277e-05
cg06099697	ZFPM1		Island	-1.62485	2.21049	-10.0804	3.4799e-08	1.35359e-05
cg02981064	MGMT		OpenSea	-2.19189	1.21653	-10.0792	3.4858e-08	1.35476e-05
cg21112099	COL12A1		S_Shore	-3.35433	0.89074	-10.0777	3.49259e-08	1.35629e-05
cg00388754			OpenSea	-1.93956	1.38669	-10.0743	3.50872e-08	1.36044e-05
cg15320474	UBD		OpenSea	-3.25966	2.25135	-10.0733	3.51342e-08	1.36044e-05
cg04402828	KIAA1026	Unclassified_Cell_type_specific	OpenSea	-3.2207	1.7995	-10.0732	3.51379e-08	1.36044e-05
cg05262224			OpenSea	-1.4273	3.24652	-10.073	3.51479e-08	1.36044e-05
cg27287634			OpenSea	-1.70564	1.71855	-10.0712	3.52342e-08	1.36266e-05
cg08548284		Unclassified_Cell_type_specific	OpenSea	-4.06254	2.09159	-10.0692	3.53278e-08	1.36504e-05
cg02454890	ZNF710		N_Shore	-3.71871	3.02404	-10.0686	3.53535e-08	1.36504e-05
cg03594972			OpenSea	-2.91527	2.1694	-10.0656	3.54968e-08	1.36946e-05
cg03526614	ACTL6A		OpenSea	1.19872	0.821	10.0593	3.57975e-08	1.37993e-05
cg04545516	SEMG1		OpenSea	-2.83917	0.857962	-10.0584	3.58412e-08	1.38049e-05
cg02233282		Unclassified	OpenSea	-1.79976	1.34356	-10.0575	3.58859e-08	1.38109e-05
cg13639866	SNORD114-8		OpenSea	-2.10181	2.79766	-10.0552	3.59963e-08	1.38421e-05
cg02544903			S_Shelf	-2.14878	2.64633	-10.0542	3.60465e-08	1.38501e-05
cg20690922	RHBDF2	Promoter_Associated	S_Shore	-1.87637	1.70221	-10.0472	3.63849e-08	1.39688e-05
cg26152038			N_Shore	-2.89909	-0.242414	-10.0439	3.65468e-08	1.40195e-05
cg06622108	MASP1		OpenSea	-3.57693	2.1285	-10.0394	3.67679e-08	1.40929e-05
cg07308243	KIAA0513		OpenSea	-3.15197	1.73932	-10.037	3.68887e-08	1.41278e-05
cg21562035	KANK2		Island	-2.66186	2.87664	-10.0361	3.69334e-08	1.41295e-05
cg09394608	HTR2A		OpenSea	-2.6367	1.73653	-10.0357	3.69529e-08	1.41295e-05
cg01238669	DNAH11		OpenSea	-2.67305	1.9067	-10.034	3.70349e-08	1.41494e-05
cg19098465	LTBP4		Island	-3.06834	1.48337	-10.033	3.70848e-08	1.4157e-05
cg12193817	DLK1		N_Shore	-2.12669	1.74447	-10.0313	3.71726e-08	1.41791e-05
cg13320436			OpenSea	-2.69991	2.0771	-10.0306	3.7208e-08	1.41811e-05
cg10079327	MIR1185-1		OpenSea	-4.16616	1.6258	-10.0276	3.7354e-08	1.42151e-05
cg00624908	PRDM16	Unclassified	N_Shore	-1.76423	2.02824	-10.0271	3.73796e-08	1.42151e-05
cg04898695	CHD5	Promoter_Associated	Island	-5.13043	0.621054	-10.027	3.73875e-08	1.42151e-05
cg04734076			N_Shelf	-2.06285	1.81537	-10.0261	3.74322e-08	1.42207e-05
cg14827502	GIMAP8	Unclassified_Cell_type_specific	OpenSea	-2.38026	0.445487	-10.0248	3.74983e-08	1.42343e-05
cg01907184	DNAH9		OpenSea	-1.48767	2.58821	-10.0201	3.77346e-08	1.42938e-05
cg11610925	KNDC1		Island	-2.92025	2.96887	-10.0198	3.77514e-08	1.42938e-05
cg10819274			OpenSea	-4.2917	0.651409	-10.0193	3.77759e-08	1.42938e-05
cg18473686	SYN3		OpenSea	-1.62738	0.869324	-10.0188	3.78037e-08	1.42938e-05
cg20505457	ACTN1		OpenSea	-2.90284	1.15202	-10.0182	3.78335e-08	1.42938e-05
cg13700197	PTCH1		OpenSea	-3.74534	1.78616	-10.0181	3.78364e-08	1.42938e-05
cg12315032	C17orf77		OpenSea	-3.32008	3.56419	-10.0174	3.78715e-08	1.42956e-05
cg07510346	MYOM2		N_Shore	-1.41836	2.25924	-10.0164	3.79256e-08	1.43046e-05
cg21468949	OR2H1		OpenSea	-2.3775	0.76342	-10.0115	3.81755e-08	1.43806e-05
cg17628556			OpenSea	-2.1001	1.55828	-10.0112	3.81878e-08	1.43806e-05
cg16663033	KIAA1026		OpenSea	-3.59033	0.830993	-10.0087	3.83181e-08	1.44182e-05
cg20451566	GTSF1		OpenSea	-3.26184	3.26597	-10.0068	3.84182e-08	1.44443e-05
cg14391016	CCR6		OpenSea	-1.73943	2.09033	-10.0056	3.84814e-08	1.44534e-05
cg22898924	ARRDC5		OpenSea	-2.10273	2.08447	-10.0046	3.85295e-08	1.44534e-05
cg01815934	MRPL47		OpenSea	1.05543	2.77369	10.0045	3.85341e-08	1.44534e-05
cg24110396	CCNY		OpenSea	-1.39682	1.80462	-10.0039	3.85687e-08	1.44549e-05
cg17266275			OpenSea	-1.71749	3.23179	-10.0024	3.8646e-08	1.44634e-05
cg04260891	RHBDD2		OpenSea	-1.85318	1.78454	-10.0023	3.86526e-08	1.44634e-05
cg03058412			N_Shore	-2.45074	1.73401	-10.0008	3.87267e-08	1.44754e-05
cg05939324	CD163		OpenSea	-2.45757	2.67803	-10.0003	3.87553e-08	1.44754e-05
cg09540952			OpenSea	1.37568	-4.39673	9.99942	3.88005e-08	1.44754e-05
cg16577588			N_Shelf	-1.50399	2.48322	-9.9993	3.8807e-08	1.44754e-05
cg21179892			OpenSea	-2.10099	2.40476	-9.99829	3.88597e-08	1.44836e-05
cg25143235	CHD5	Unclassified_Cell_type_specific	Island	-3.38177	0.924467	-9.99565	3.89981e-08	1.45124e-05
cg04147479			OpenSea	-2.47525	1.90114	-9.99565	3.89984e-08	1.45124e-05
cg16650906	LOC285830		OpenSea	-2.63606	1.87907	-9.99183	3.91999e-08	1.45576e-05
cg25768108	EIF3H		OpenSea	-1.5052	2.49821	-9.9916	3.92117e-08	1.45576e-05
cg21876806	MIR299		OpenSea	-3.1414	2.6124	-9.99159	3.92122e-08	1.45576e-05
cg03625415	NKX2-5	Unclassified_Cell_type_specific	N_Shore	-3.45888	1.0045	-9.98786	3.941e-08	1.46195e-05
cg23154021			OpenSea	-1.76653	1.36737	-9.98461	3.95833e-08	1.46681e-05
cg01602068	SHANK2		OpenSea	-2.55636	3.49704	-9.98424	3.96032e-08	1.46681e-05
cg10319905			OpenSea	-4.89346	1.47786	-9.98348	3.96438e-08	1.46717e-05
cg11380530		Unclassified	Island	-5.4239	1.26701	-9.98225	3.97093e-08	1.46844e-05
cg15693299	LOC360030		OpenSea	-3.63687	2.2386	-9.981	3.97767e-08	1.46969e-05
cg05563475			OpenSea	-2.5506	2.43388	-9.97992	3.98347e-08	1.46969e-05
cg13392587	NAGLU	Promoter_Associated	S_Shore	-2.97667	1.57477	-9.97989	3.98363e-08	1.46969e-05
cg00345916	TCEB3CL		S_Shore	-2.16743	1.23617	-9.97823	3.99257e-08	1.47117e-05
cg25626611			N_Shore	-4.49362	1.54399	-9.97717	3.99829e-08	1.47117e-05
cg06496546	PSG4		OpenSea	-3.06943	-0.515514	-9.97677	4.00042e-08	1.47117e-05
cg00321638	MASP1		OpenSea	-2.5303	2.87405	-9.97652	4.00179e-08	1.47117e-05
cg16337087		Unclassified_Cell_type_specific	OpenSea	-4.98017	1.50268	-9.97615	4.00379e-08	1.47117e-05
cg13269964	CD300LG		OpenSea	-1.86103	1.46634	-9.97543	4.00765e-08	1.47117e-05
cg08119452	OLFM4		OpenSea	-2.4865	1.11723	-9.97497	4.01014e-08	1.47117e-05
cg22332076			S_Shore	-2.29335	2.13479	-9.97453	4.01255e-08	1.47117e-05
cg02001060	EXPH5		OpenSea	-2.42447	1.45138	-9.97317	4.01991e-08	1.47273e-05
cg17470497	OR2M4		OpenSea	-2.29479	2.10459	-9.97198	4.02639e-08	1.47396e-05
cg00986350	ZFPM1		Island	-1.69724	1.93807	-9.97026	4.03573e-08	1.47624e-05
cg17570948	C1QL4		Island	-2.94824	1.07125	-9.96794	4.04843e-08	1.47973e-05
cg26312888			OpenSea	-2.79222	0.983853	-9.96699	4.05363e-08	1.48049e-05
cg16211959			OpenSea	-2.40621	2.11929	-9.96309	4.07501e-08	1.48715e-05
cg11580615	ADAM12		OpenSea	-1.51994	2.23852	-9.96059	4.08884e-08	1.49104e-05
cg14820653			OpenSea	-1.834	2.22127	-9.95812	4.10247e-08	1.49486e-05
cg15652683	VIPR2		S_Shore	-1.55506	1.12952	-9.95713	4.10798e-08	1.49571e-05
cg18731055	RCBTB2		S_Shore	-2.46504	0.84403	-9.95298	4.13112e-08	1.50298e-05
cg05656900			OpenSea	1.40352	-3.13769	9.94881	4.15447e-08	1.51032e-05
cg07694754	TCEB3CL		S_Shore	-2.43914	1.50063	-9.94669	4.16642e-08	1.51349e-05
cg06355422	C22orf34		S_Shelf	-3.36897	2.93995	-9.94438	4.17943e-08	1.51675e-05
cg01413522			OpenSea	-2.82184	1.20236	-9.94395	4.18187e-08	1.51675e-05
cg18096939	MIR889		OpenSea	-2.00858	1.27309	-9.9434	4.185e-08	1.51675e-05
cg17055207	ACOX3		OpenSea	-2.68367	2.50074	-9.9398	4.20542e-08	1.52198e-05
cg21146184			Island	-3.63975	1.03993	-9.93916	4.20907e-08	1.52198e-05
cg27130176	CCDC64B	Unclassified_Cell_type_specific	N_Shore	-2.15644	0.412785	-9.93915	4.20911e-08	1.52198e-05
cg27591502	DOCK2		OpenSea	-2.33933	2.77422	-9.93854	4.21263e-08	1.52209e-05
cg03153765	MIR453		OpenSea	-3.54905	1.85668	-9.93775	4.21713e-08	1.52255e-05
cg05669244			N_Shelf	-2.90684	0.0187111	-9.93657	4.22385e-08	1.52282e-05
cg22364890	CARD11		OpenSea	-1.80559	2.19697	-9.93649	4.22431e-08	1.52282e-05
cg05191919			OpenSea	-4.28895	0.912804	-9.93391	4.2391e-08	1.52608e-05
cg16207263			OpenSea	-4.3204	0.790772	-9.93379	4.2398e-08	1.52608e-05
cg27262054	ZFHX3		OpenSea	-1.87012	1.22873	-9.93278	4.24559e-08	1.527e-05
cg11452501	LY6G5C		N_Shelf	-2.74098	1.48684	-9.93055	4.25843e-08	1.52819e-05
cg02345089			N_Shore	-1.7322	2.52499	-9.93055	4.25846e-08	1.52819e-05
cg20168806		Unclassified_Cell_type_specific	N_Shore	-4.1975	1.72112	-9.93052	4.25861e-08	1.52819e-05
cg19927741	USP18	Unclassified	OpenSea	-2.41356	0.170101	-9.92933	4.2655e-08	1.52897e-05
cg25383593			S_Shore	-2.24129	0.37522	-9.92861	4.26967e-08	1.52897e-05
cg17590499			N_Shore	-1.58552	2.34159	-9.92846	4.27049e-08	1.52897e-05
cg14507088	PIP5KL1	Unclassified	S_Shore	-2.70109	0.581846	-9.92721	4.27775e-08	1.53041e-05
cg13725899	NOTCH1	Unclassified	S_Shore	-3.79146	2.18355	-9.92585	4.28566e-08	1.53175e-05
cg21983192	DSG1		OpenSea	-3.41269	2.06466	-9.92545	4.28797e-08	1.53175e-05
cg24803261	LOC619207		Island	-1.82897	2.20761	-9.92324	4.30085e-08	1.53511e-05
cg19964581	CPT1A		OpenSea	-2.85908	2.53888	-9.92271	4.30389e-08	1.53511e-05
cg17654419			OpenSea	-1.44672	2.28506	-9.9195	4.32269e-08	1.53919e-05
cg01659176			N_Shore	-3.96772	1.87821	-9.91906	4.32527e-08	1.53919e-05
cg04154502	ZFR2		N_Shore	-2.17374	1.2238	-9.91862	4.32785e-08	1.53919e-05
cg03168029			N_Shore	-2.3672	2.81206	-9.91853	4.32838e-08	1.53919e-05
cg05456362			N_Shelf	1.13166	0.528946	9.91666	4.33935e-08	1.53919e-05
cg11171466			S_Shelf	-2.17487	2.54947	-9.91468	4.351e-08	1.53919e-05
cg08930147	LOC283999		N_Shore	-1.51226	3.38191	-9.91395	4.35534e-08	1.53919e-05
cg13930596	TBX3		N_Shore	-4.10465	0.941463	-9.91345	4.35831e-08	1.53919e-05
cg24951137	C20orf26		S_Shelf	-1.52318	2.55265	-9.9134	4.35858e-08	1.53919e-05
cg25383057	METRNL		Island	-2.12612	1.95098	-9.91338	4.35873e-08	1.53919e-05
cg26714205			S_Shelf	-2.84877	1.33703	-9.91326	4.35944e-08	1.53919e-05
cg17515767	ADPRHL1		S_Shore	-3.82216	1.29663	-9.91312	4.36023e-08	1.53919e-05
cg05626536	MAPK15		Island	-1.25979	2.82057	-9.91308	4.36045e-08	1.53919e-05
cg25133130	MAP3K6		Island	-1.5538	1.56061	-9.91301	4.36092e-08	1.53919e-05
cg17516837			OpenSea	-2.47443	1.7864	-9.91136	4.37068e-08	1.54149e-05
cg14200569	PRDM16		OpenSea	-3.25711	1.86057	-9.91078	4.37412e-08	1.54155e-05
cg11694510	IFITM1	Promoter_Associated_Cell_type_specific	S_Shore	-1.86361	1.72356	-9.90985	4.37965e-08	1.54235e-05
cg01171456	AMZ1		N_Shore	-2.72771	0.662625	-9.90637	4.40035e-08	1.54848e-05
cg10846615			Island	-3.70172	1.30015	-9.90427	4.41295e-08	1.55062e-05
cg20994929			OpenSea	-3.71693	1.65585	-9.90426	4.41297e-08	1.55062e-05
cg18927604			N_Shelf	-3.58506	0.924214	-9.90093	4.43295e-08	1.55648e-05
cg02357751	GP1BB	Unclassified_Cell_type_specific	Island	-3.03258	2.75435	-9.89894	4.44497e-08	1.55945e-05
cg14072120	RAC2	Promoter_Associated	OpenSea	-2.49346	0.275161	-9.89844	4.448e-08	1.55945e-05
cg11433866			S_Shore	-4.21573	-0.108089	-9.89573	4.46439e-08	1.56403e-05
cg15940337	FLJ43860		S_Shelf	-3.08095	1.22315	-9.89368	4.47683e-08	1.56723e-05
cg26875665	NHLH1		Island	-2.09431	1.50798	-9.89187	4.48783e-08	1.56924e-05
cg08676510			OpenSea	-2.18917	2.74891	-9.89165	4.48921e-08	1.56924e-05
cg13573346	MEG8		OpenSea	-2.48227	1.84307	-9.88974	4.50086e-08	1.57215e-05
cg09143850	ODZ4		N_Shore	-3.30754	1.85205	-9.88788	4.51224e-08	1.57496e-05
cg09542997	RASGEF1C		OpenSea	-3.52053	2.04235	-9.88713	4.51683e-08	1.5754e-05
cg12648213	LRRK1		OpenSea	-3.1656	1.85342	-9.88655	4.52043e-08	1.57549e-05
cg22766888			S_Shore	-1.78108	2.00692	-9.88499	4.53001e-08	1.57767e-05
cg15771336	LYPD6B		OpenSea	-2.71984	2.15329	-9.88206	4.5481e-08	1.5822e-05
cg11457171	PATE2		OpenSea	-3.579	2.60424	-9.88179	4.54974e-08	1.5822e-05
cg25975690			Island	-4.79736	2.58373	-9.88088	4.55539e-08	1.58301e-05
cg16448462			OpenSea	-2.40913	2.33013	-9.87926	4.56541e-08	1.58532e-05
cg21435101			N_Shore	-2.73802	1.49999	-9.87683	4.58056e-08	1.58941e-05
cg02367850		Unclassified	Island	-5.21267	-0.231845	-9.87556	4.58847e-08	1.58991e-05
cg16584696			N_Shore	-1.89338	2.75041	-9.87552	4.58871e-08	1.58991e-05
cg15319470	FAM19A2		OpenSea	-1.95869	1.40565	-9.87369	4.60014e-08	1.59258e-05
cg10720997		Unclassified	N_Shore	-3.92718	-0.394886	-9.87271	4.60626e-08	1.59258e-05
cg12508336	ILF3		OpenSea	1.10101	2.91501	9.87249	4.60767e-08	1.59258e-05
cg02281038	RLN3		N_Shelf	-2.71581	2.67658	-9.87213	4.60992e-08	1.59258e-05
cg15123692	KLHL29		OpenSea	3.69083	0.148729	9.87101	4.61696e-08	1.59385e-05
cg04605987	NR5A2		N_Shore	-3.30243	0.339053	-9.869	4.62962e-08	1.59659e-05
cg24701270	ZNF662	Unclassified_Cell_type_specific	Island	2.20716	-2.83373	9.86868	4.63164e-08	1.59659e-05
cg00502746	HCCA2		Island	-1.99828	2.57596	-9.86543	4.65216e-08	1.60249e-05
cg05191175			N_Shore	-3.12458	1.63496	-9.86322	4.6662e-08	1.60616e-05
cg18692705			OpenSea	-1.42036	1.49911	-9.8619	4.67459e-08	1.60788e-05
cg19453136	LOC100128554		OpenSea	-3.1842	0.8458	-9.86077	4.68178e-08	1.60918e-05
cg05316065	GSDMC		OpenSea	-3.06816	1.57973	-9.85926	4.69142e-08	1.61132e-05
cg04208853			S_Shelf	-2.51929	1.82399	-9.85826	4.69776e-08	1.61233e-05
cg26273539			N_Shore	-3.12227	1.72654	-9.85656	4.70868e-08	1.6149e-05
cg15012580	PMS2L11		S_Shelf	-1.98817	3.11144	-9.85439	4.72259e-08	1.61755e-05
cg00765233	SH3BP4		OpenSea	-3.07115	2.22293	-9.85429	4.72324e-08	1.61755e-05
cg01785490			OpenSea	-3.4989	1.78392	-9.84633	4.77477e-08	1.63401e-05
cg18415147			N_Shore	-2.6232	0.598318	-9.84504	4.78317e-08	1.6357e-05
cg01157146	TMPRSS2		N_Shore	-2.26748	1.58716	-9.84426	4.78827e-08	1.63626e-05
cg11684930	KNDC1		N_Shore	-1.90314	1.79666	-9.8433	4.79457e-08	1.63658e-05
cg22282280	SLFN11		OpenSea	-2.49893	1.28244	-9.84248	4.79993e-08	1.63658e-05
cg13951797	TRAF7		N_Shore	-4.05607	1.428	-9.84237	4.80062e-08	1.63658e-05
cg24425972	GJB2		N_Shore	-1.9644	1.04833	-9.84177	4.80459e-08	1.63658e-05
cg20912205	NAT6	Promoter_Associated	S_Shore	3.0791	-1.17709	9.84147	4.80653e-08	1.63658e-05
cg14993276	ICAM4	Unclassified	Island	-3.94063	0.263859	-9.84071	4.81154e-08	1.63711e-05
cg26531371	LCE6A		OpenSea	-1.99314	1.40655	-9.83798	4.82943e-08	1.64201e-05
cg22560545	UTRN		OpenSea	-2.88624	1.21909	-9.83608	4.84202e-08	1.64371e-05
cg14539086	RDH16		OpenSea	-1.78448	1.39718	-9.83589	4.84322e-08	1.64371e-05
cg16400647	REPIN1		Island	-2.23532	2.60605	-9.83514	4.84819e-08	1.64371e-05
cg24177611	KNDC1		Island	-2.13201	2.40855	-9.83512	4.84834e-08	1.64371e-05
cg08160128	PRDM16		Island	-2.00155	2.17598	-9.83387	4.85663e-08	1.64534e-05
cg02031308	GREM2		N_Shelf	-2.12803	2.5811	-9.83112	4.87488e-08	1.64976e-05
cg03527274	PRDM16		N_Shore	-2.68574	1.80315	-9.82988	4.88314e-08	1.64976e-05
cg16248515			S_Shore	-2.23389	1.98344	-9.82921	4.88761e-08	1.64976e-05
cg14138475			OpenSea	-2.59569	1.46748	-9.82896	4.88928e-08	1.64976e-05
cg06203102	TRIM46		S_Shore	-2.23205	1.31624	-9.82893	4.88946e-08	1.64976e-05
cg00871390	ATG9B	Unclassified	Island	1.85619	-2.3168	9.82841	4.89292e-08	1.64976e-05
cg26996885	GNRH1		OpenSea	-1.5616	2.97878	-9.82812	4.89486e-08	1.64976e-05
cg23259813	ELL	Gene_Associated	Island	-1.86712	1.52589	-9.82764	4.89811e-08	1.64976e-05
cg14233374	PCNT		Island	-2.04447	1.84831	-9.82706	4.90199e-08	1.64976e-05
cg20157577	STRADA		S_Shore	-2.64509	1.20342	-9.82608	4.90856e-08	1.64976e-05
cg22272129	TRIM26		OpenSea	1.02429	2.25423	9.82608	4.90856e-08	1.64976e-05
cg27190138	PIK3AP1	Promoter_Associated	Island	-2.5212	1.56524	-9.82546	4.91266e-08	1.64976e-05
cg20256009	S100A8		OpenSea	-3.35646	1.08188	-9.82511	4.91504e-08	1.64976e-05
cg09026448			OpenSea	-3.0464	1.66269	-9.82313	4.92831e-08	1.65304e-05
cg27576982	PAH		N_Shelf	-1.93415	1.66453	-9.81822	4.96148e-08	1.66298e-05
cg27129320	PATE3		OpenSea	-2.37349	2.43834	-9.8164	4.97383e-08	1.66594e-05
cg01003859	SULT1C2		OpenSea	-2.3749	1.93127	-9.81529	4.98137e-08	1.66729e-05
cg13938218	HSPA1L		N_Shelf	1.60576	0.308595	9.81362	4.9928e-08	1.669e-05
cg13284574	ESPN	Promoter_Associated_Cell_type_specific	N_Shore	-2.73334	-0.439763	-9.8135	4.99357e-08	1.669e-05
cg20019356	ESR2		S_Shelf	-1.94216	1.8903	-9.81284	4.99811e-08	1.66934e-05
cg06617975	PRDM16		Island	-3.83589	0.614624	-9.80591	5.04567e-08	1.68233e-05
cg09999984	TBC1D4		OpenSea	-1.81761	2.68163	-9.80575	5.0468e-08	1.68233e-05
cg16215983	KATNAL2		S_Shore	-1.52646	1.52466	-9.80562	5.04767e-08	1.68233e-05
cg14500776			N_Shelf	-2.81301	0.388569	-9.80296	5.06612e-08	1.68662e-05
cg23024136			Island	-6.25715	0.80734	-9.80273	5.06769e-08	1.68662e-05
cg15747712	SERPINB2		OpenSea	-2.78343	1.15163	-9.80186	5.07371e-08	1.68681e-05
cg24645611			OpenSea	-3.58631	1.70853	-9.80128	5.07773e-08	1.68681e-05
cg16806245	THBS2		Island	-2.236	1.82628	-9.80073	5.08154e-08	1.68681e-05
cg24685477	GRAMD1C		N_Shelf	-1.38594	2.54716	-9.80059	5.08253e-08	1.68681e-05
cg12877165	ARHGAP8		S_Shelf	-2.8668	0.383192	-9.79974	5.08841e-08	1.68758e-05
cg13077316	PCNT	Unclassified_Cell_type_specific	Island	-2.38441	1.63298	-9.79652	5.11089e-08	1.69384e-05
cg08681890			OpenSea	-1.96664	2.71957	-9.79496	5.12184e-08	1.69599e-05
cg03180552	PTPRN2		S_Shore	-2.25631	2.60541	-9.79435	5.12613e-08	1.69599e-05
cg03547809	MIR1185-2		OpenSea	-1.42719	2.49669	-9.79378	5.13009e-08	1.69599e-05
cg04892643	HDAC9		OpenSea	-2.29855	2.37373	-9.79345	5.13242e-08	1.69599e-05
cg02735762	TTF1		N_Shore	-2.05449	1.16351	-9.79304	5.13532e-08	1.69599e-05
cg17000343	FAM66E		OpenSea	-2.98103	1.50554	-9.79059	5.15254e-08	1.70049e-05
cg11570011			N_Shore	-2.96321	1.90677	-9.78945	5.16063e-08	1.70197e-05
cg22506301			OpenSea	-2.23793	2.30801	-9.78833	5.16852e-08	1.70247e-05
cg10960709	RAB19		OpenSea	-1.71931	1.63274	-9.78821	5.16935e-08	1.70247e-05
cg07256732	PIGQ		S_Shore	-2.77513	2.01206	-9.78759	5.17375e-08	1.70273e-05
cg26222045	LOC728276		OpenSea	-3.69937	1.1222	-9.78687	5.17884e-08	1.70322e-05
cg19356515	EXPH5		OpenSea	-2.30069	0.487803	-9.78474	5.19403e-08	1.70653e-05
cg15494122	AICDA		Island	-2.36721	2.2211	-9.78444	5.19613e-08	1.70653e-05
cg06672160			N_Shelf	-2.90982	1.93166	-9.78374	5.20111e-08	1.70698e-05
cg22642495	C19orf66	Promoter_Associated	Island	-1.99281	1.47257	-9.78278	5.20794e-08	1.70725e-05
cg12100463	AKT1		N_Shore	-2.06255	2.19631	-9.78262	5.20914e-08	1.70725e-05
cg15999590	MLX	Promoter_Associated	Island	1.77219	-2.17381	9.78202	5.21337e-08	1.70745e-05
cg10829621	HES3		N_Shore	-3.17772	1.69556	-9.78071	5.22272e-08	1.70933e-05
cg17134153	FCRL3		OpenSea	-2.45687	2.85905	-9.77879	5.23653e-08	1.7105e-05
cg25631739			OpenSea	-3.07411	1.77662	-9.77846	5.23888e-08	1.7105e-05
cg05799600	LMF1		Island	-2.01124	1.58714	-9.77838	5.23948e-08	1.7105e-05
cg16863332	ADO	Promoter_Associated_Cell_type_specific	S_Shore	-2.76727	1.28773	-9.77819	5.24079e-08	1.7105e-05
cg15238325			OpenSea	1.34995	1.25077	9.77707	5.2489e-08	1.71125e-05
cg20932516	DNER		OpenSea	-3.99637	1.99795	-9.77662	5.25208e-08	1.71125e-05
cg17727795			OpenSea	-2.10389	2.4832	-9.77637	5.25394e-08	1.71125e-05
cg24275437	KNDC1	Unclassified_Cell_type_specific	N_Shore	-1.73321	2.12657	-9.77561	5.25935e-08	1.71183e-05
cg00995253			Island	-2.69088	1.9768	-9.77503	5.26355e-08	1.71202e-05
cg09642408			OpenSea	-3.95903	2.22547	-9.77245	5.28224e-08	1.71361e-05
cg00036137	GALP		OpenSea	-2.42042	1.97624	-9.77237	5.28282e-08	1.71361e-05
cg07337914			S_Shelf	-1.96964	1.6603	-9.77114	5.29168e-08	1.71361e-05
cg25367912	TBX15		OpenSea	-3.3162	1.63975	-9.77108	5.29212e-08	1.71361e-05
cg05823823	ITPR2		OpenSea	-2.42707	2.07427	-9.77065	5.29526e-08	1.71361e-05
cg10872815	PDE7B		OpenSea	1.11842	2.58113	9.77021	5.29846e-08	1.71361e-05
cg25825970			S_Shelf	-3.28967	2.29289	-9.77	5.29995e-08	1.71361e-05
cg00095629			N_Shore	-2.15494	1.98488	-9.76998	5.30012e-08	1.71361e-05
cg04157255			OpenSea	-2.79705	2.42927	-9.76985	5.30107e-08	1.71361e-05
cg21525369			N_Shore	-2.06622	1.10306	-9.76864	5.30986e-08	1.71528e-05
cg06046317			N_Shore	-2.06617	2.66572	-9.76791	5.31523e-08	1.71584e-05
cg11644049	RASGEF1C		OpenSea	-2.30086	2.38258	-9.76706	5.32141e-08	1.71593e-05
cg09495482	OR10C1		OpenSea	-1.76902	0.778275	-9.76658	5.32493e-08	1.71593e-05
cg02818409			OpenSea	-2.06095	1.39979	-9.76496	5.33676e-08	1.71593e-05
cg01311802	OR2H1		OpenSea	-3.36728	2.2469	-9.76472	5.33852e-08	1.71593e-05
cg23787873	GP1BB	Unclassified_Cell_type_specific	Island	-2.20608	2.08621	-9.76453	5.33991e-08	1.71593e-05
cg18424850	TCERG1L		OpenSea	-2.24946	1.79009	-9.76443	5.34066e-08	1.71593e-05
cg12812068	KNCN		OpenSea	-2.7139	0.911272	-9.76439	5.34093e-08	1.71593e-05
cg09374462			OpenSea	-2.44815	1.97541	-9.76013	5.37224e-08	1.72386e-05
cg00765655	HES3		N_Shore	-3.00873	1.06096	-9.76004	5.3729e-08	1.72386e-05
cg03529598			Island	-2.47906	2.96943	-9.75618	5.40145e-08	1.73184e-05
cg12630714			Island	-2.92153	-1.24394	-9.75338	5.42222e-08	1.73649e-05
cg14371620			N_Shelf	-3.45869	1.89093	-9.75323	5.4233e-08	1.73649e-05
cg07605523			N_Shore	-4.17181	0.262085	-9.75209	5.43186e-08	1.73805e-05
cg15123519	LCT		OpenSea	-2.14303	1.25894	-9.74954	5.45089e-08	1.74296e-05
cg25046866			S_Shelf	0.946035	0.366067	9.74836	5.45971e-08	1.7446e-05
cg03833216			OpenSea	-2.43803	1.93608	-9.74677	5.47169e-08	1.74695e-05
cg22466653	OR4D1		N_Shore	-2.98201	2.2011	-9.7464	5.47447e-08	1.74695e-05
cg15577706	SLFN13		OpenSea	-1.66917	0.260663	-9.74591	5.47813e-08	1.74695e-05
cg25946965			OpenSea	-2.43542	2.16883	-9.74412	5.49159e-08	1.75006e-05
cg12937413			N_Shelf	-2.7788	2.38183	-9.74088	5.51614e-08	1.7567e-05
cg05545105		Unclassified_Cell_type_specific	OpenSea	1.39201	-3.49432	9.73918	5.52903e-08	1.75908e-05
cg21122656	HSPA1A	Promoter_Associated	Island	3.95387	-1.635	9.73891	5.53105e-08	1.75908e-05
cg23696193			N_Shore	-1.49669	2.44182	-9.73737	5.54282e-08	1.76119e-05
cg00320216	ETS1		OpenSea	-3.66997	1.91745	-9.73706	5.54516e-08	1.76119e-05
cg23655615	WNT7A		Island	-2.04733	2.17546	-9.73589	5.55411e-08	1.76285e-05
cg02092616	INF2	Unclassified_Cell_type_specific	N_Shore	-1.9596	0.513365	-9.73223	5.58208e-08	1.7697e-05
cg06474179			OpenSea	-3.41842	2.01988	-9.73209	5.58319e-08	1.7697e-05
cg08764927	PER3	Unclassified	Island	4.52798	-0.712982	9.73135	5.58884e-08	1.77028e-05
cg09721423			Island	-1.7496	2.03283	-9.73064	5.59432e-08	1.77028e-05
cg10703826	TBX15		Island	-4.26823	1.58752	-9.73007	5.59868e-08	1.77028e-05
cg01882930	RPL3	Promoter_Associated	N_Shelf	-2.48563	2.25993	-9.7299	5.59999e-08	1.77028e-05
cg18382744	LOC728411		OpenSea	-1.33677	2.43138	-9.72849	5.61084e-08	1.77168e-05
cg26313599	CCKBR		N_Shore	-3.00938	3.36484	-9.72747	5.61874e-08	1.77168e-05
cg19241311	DEFB123		OpenSea	-2.63809	1.78291	-9.72745	5.61891e-08	1.77168e-05
cg07392702	ESYT2		N_Shore	-2.07774	1.34409	-9.72731	5.62e-08	1.77168e-05
cg18696495	CLYBL		OpenSea	-2.0985	1.37203	-9.72641	5.62694e-08	1.77168e-05
cg14799457			N_Shore	-3.74872	-0.0330305	-9.72607	5.62956e-08	1.77168e-05
cg24104268			Island	-1.69066	1.2544	-9.72572	5.63231e-08	1.77168e-05
cg26638341	ATP8B3		Island	-2.19459	2.05592	-9.72545	5.6344e-08	1.77168e-05
cg17841440	KLF16		N_Shore	-2.15106	0.391335	-9.72332	5.65096e-08	1.7757e-05
cg13063900	PDE3A		OpenSea	-2.64841	2.09984	-9.72277	5.65523e-08	1.77586e-05
cg01412762	ALK		OpenSea	-2.00649	1.38613	-9.71935	5.68185e-08	1.77995e-05
cg18002126			OpenSea	-3.18502	3.06237	-9.71918	5.68319e-08	1.77995e-05
cg24750912	TCEB3CL		Island	-1.55701	1.93548	-9.71918	5.68323e-08	1.77995e-05
cg06402330	PCOLCE		N_Shore	-2.22919	1.51528	-9.71917	5.68332e-08	1.77995e-05
cg00835828	REPIN1		Island	-2.13622	2.41134	-9.71638	5.70515e-08	1.78561e-05
cg11136665			OpenSea	-2.60019	1.17131	-9.71416	5.72264e-08	1.78875e-05
cg02711608	SLC1A5	Promoter_Associated	N_Shelf	-2.28716	0.349226	-9.71414	5.72276e-08	1.78875e-05
cg20874827		Unclassified_Cell_type_specific	Island	-4.4636	0.866671	-9.71304	5.73147e-08	1.79029e-05
cg23768702	TCEB3CL		S_Shore	-1.80733	0.754818	-9.71037	5.7526e-08	1.7957e-05
cg16024133	EBF4		Island	-4.13682	-0.263965	-9.70849	5.76752e-08	1.79917e-05
cg21075900	PSG9	Unclassified_Cell_type_specific	OpenSea	-2.01008	1.23416	-9.70666	5.78204e-08	1.7999e-05
cg11654011	CEACAM8	Unclassified	OpenSea	-4.11959	1.49577	-9.70618	5.78586e-08	1.7999e-05
cg11699334	SSH1		OpenSea	-2.42179	2.65557	-9.706	5.78733e-08	1.7999e-05
cg18127159	MAML3		OpenSea	-2.88266	2.23895	-9.70593	5.7879e-08	1.7999e-05
cg04145937			OpenSea	-1.82558	2.49852	-9.70568	5.78989e-08	1.7999e-05
cg27009392	TMED6		OpenSea	-3.12343	1.24562	-9.70493	5.79584e-08	1.7999e-05
cg23609682	PRDM16		N_Shore	-2.75497	2.25189	-9.70485	5.79652e-08	1.7999e-05
cg11977443		Unclassified	N_Shore	-2.3745	-0.0525382	-9.70341	5.80796e-08	1.80148e-05
cg08479629			OpenSea	-3.08318	0.420906	-9.70298	5.81145e-08	1.80148e-05
cg10627759			S_Shelf	-1.9896	3.00707	-9.70181	5.82085e-08	1.80148e-05
cg00473769	ZFPM1		N_Shore	-1.65611	1.75569	-9.70176	5.82126e-08	1.80148e-05
cg03854913	TBCD		OpenSea	-2.96723	2.68412	-9.7016	5.82249e-08	1.80148e-05
cg05654059	GABRD	Unclassified_Cell_type_specific	N_Shore	-2.02358	3.0273	-9.70071	5.82962e-08	1.80148e-05
cg07917546			OpenSea	-3.18664	2.09913	-9.69951	5.83934e-08	1.80148e-05
cg06986734	PVT1	Promoter_Associated	OpenSea	-2.26203	1.28605	-9.69941	5.84009e-08	1.80148e-05
cg02835823			N_Shelf	-2.99195	1.84442	-9.6994	5.8402e-08	1.80148e-05
cg07833209	PI4KA	Unclassified_Cell_type_specific	S_Shelf	1.05025	2.70407	9.69933	5.84078e-08	1.80148e-05
cg06679262			N_Shelf	-2.80608	2.27434	-9.69899	5.84352e-08	1.80148e-05
cg18971999	LOC285830		OpenSea	-2.96323	2.32129	-9.69791	5.85222e-08	1.8022e-05
cg19453059	DEFB118		OpenSea	-3.33034	1.01398	-9.69775	5.85349e-08	1.8022e-05
cg19034636	SLC6A18		S_Shore	-2.80949	0.827271	-9.69726	5.85742e-08	1.80223e-05
cg00394221	FCRL1		OpenSea	-2.96653	1.94007	-9.6963	5.86519e-08	1.80345e-05
cg23664361	RNASE13		OpenSea	-1.57944	1.34708	-9.69547	5.8719e-08	1.80434e-05
cg01615861		Unclassified_Cell_type_specific	OpenSea	-4.51402	2.67326	-9.69303	5.89169e-08	1.80924e-05
cg22453033	ZNF679		OpenSea	-1.96542	-0.516112	-9.69028	5.91408e-08	1.81494e-05
cg03065139	PIKFYVE		OpenSea	-1.58596	1.04301	-9.68782	5.93424e-08	1.81994e-05
cg02499614	PCDH1		OpenSea	-2.75064	0.472848	-9.6868	5.94257e-08	1.82056e-05
cg25191596	MAS1L		OpenSea	-2.67682	1.50025	-9.68663	5.94394e-08	1.82056e-05
cg10483525	ZFHX3		N_Shore	-2.0867	1.42015	-9.68395	5.96594e-08	1.82517e-05
cg16546017	XYLT1		OpenSea	-3.18493	1.98382	-9.68386	5.96673e-08	1.82517e-05
cg01549227	LHX6		N_Shore	-3.98116	1.39046	-9.68107	5.98973e-08	1.83077e-05
cg10096566			N_Shelf	-3.01629	1.17218	-9.6807	5.99278e-08	1.83077e-05
cg10941445	SH3RF3	Unclassified_Cell_type_specific	OpenSea	-3.00584	0.67507	-9.67912	6.00589e-08	1.83301e-05
cg04664179	PRX	Unclassified_Cell_type_specific	S_Shelf	-3.65079	1.49895	-9.67888	6.00788e-08	1.83301e-05
cg14858014			Island	-2.40472	1.03995	-9.67753	6.01908e-08	1.83425e-05
cg16880946	HOXA6		N_Shore	-3.819	0.413166	-9.67746	6.0197e-08	1.83425e-05
cg00134787	MYH1		OpenSea	-3.29721	2.63817	-9.67684	6.02485e-08	1.83441e-05
cg08079170			OpenSea	-2.89381	2.82037	-9.67644	6.02816e-08	1.83441e-05
cg14021325			OpenSea	-1.1462	3.43116	-9.67599	6.03186e-08	1.83441e-05
cg27245950	ZNF469	Unclassified_Cell_type_specific	N_Shelf	-1.78697	1.53119	-9.67447	6.0446e-08	1.8357e-05
cg01483518	OR2Y1		OpenSea	-1.70525	1.70146	-9.67393	6.04906e-08	1.8357e-05
cg08236709			N_Shelf	-2.74392	1.43016	-9.67373	6.05073e-08	1.8357e-05
cg22938061			OpenSea	-2.72084	2.90183	-9.67323	6.05495e-08	1.8357e-05
cg01695672	ZNF311		OpenSea	-1.47888	2.65911	-9.67316	6.05552e-08	1.8357e-05
cg19548435			OpenSea	-2.92374	1.03789	-9.66932	6.08772e-08	1.84428e-05
cg27481708	GPR124	Unclassified_Cell_type_specific	S_Shelf	-1.64941	0.355428	-9.66757	6.10249e-08	1.84756e-05
cg16686429	DMPK	Unclassified_Cell_type_specific	S_Shore	-2.11895	3.33293	-9.66665	6.11019e-08	1.84759e-05
cg14839898	TIMM8B		N_Shore	-1.86853	2.74785	-9.66642	6.11219e-08	1.84759e-05
cg17959970			N_Shore	-5.19943	2.16783	-9.66617	6.11429e-08	1.84759e-05
cg15326579			OpenSea	-1.90548	0.957842	-9.66554	6.11959e-08	1.84801e-05
cg06893362	C20orf199		S_Shore	-3.55176	1.6404	-9.66472	6.12652e-08	1.84814e-05
cg21103400	MIR127		N_Shore	-1.88668	1.98738	-9.66456	6.12786e-08	1.84814e-05
cg11934771	HCG22		OpenSea	-2.27613	0.248009	-9.66349	6.13697e-08	1.84971e-05
cg04128945			N_Shelf	-1.3533	0.782403	-9.66302	6.141e-08	1.84974e-05
cg13479401			N_Shore	-3.04678	2.05813	-9.66141	6.15467e-08	1.85268e-05
cg25312440	ST6GALNAC3		OpenSea	-2.25911	2.26802	-9.6604	6.16323e-08	1.85408e-05
cg01966091	HAS3		Island	-4.62764	-0.402716	-9.65881	6.17677e-08	1.85697e-05
cg14004271	SLC46A2		N_Shelf	-3.05738	2.34817	-9.65667	6.19508e-08	1.85869e-05
cg04886934	ACAN		OpenSea	-5.16679	3.82311	-9.65659	6.19584e-08	1.85869e-05
cg01223204	ZNF280B		S_Shore	-2.8631	0.920351	-9.65631	6.19821e-08	1.85869e-05
cg02831383	PRDM16		N_Shore	-2.99195	1.77112	-9.6561	6.20004e-08	1.85869e-05
cg10633210		Unclassified_Cell_type_specific	S_Shore	-1.56855	1.63749	-9.65585	6.20216e-08	1.85869e-05
cg18461362			S_Shore	-1.81971	1.45127	-9.6547	6.21204e-08	1.86047e-05
cg02713162	SPRY4		N_Shore	-2.18956	1.65109	-9.65328	6.2242e-08	1.86293e-05
cg15982130			OpenSea	-3.23189	1.64885	-9.64948	6.25702e-08	1.87157e-05
cg16529323			N_Shelf	-2.90571	1.53769	-9.64852	6.26539e-08	1.87289e-05
cg24981181	GTSE1		N_Shelf	1.33115	1.46594	9.64719	6.27692e-08	1.87515e-05
cg04852972	KIAA1751		Island	-2.75586	0.872114	-9.64361	6.30809e-08	1.88327e-05
cg07735790	GRM4		OpenSea	0.969995	2.28153	9.64311	6.31242e-08	1.88337e-05
cg22379213	PRPH		N_Shore	-2.5203	0.629212	-9.64239	6.31873e-08	1.88407e-05
cg23930233	C7orf51		S_Shore	-1.43605	1.6554	-9.64133	6.32805e-08	1.88565e-05
cg22957206	CHRD		N_Shelf	-1.32566	1.81426	-9.64033	6.33682e-08	1.88708e-05
cg09213165	MIR154		OpenSea	-3.27293	1.68352	-9.6391	6.34762e-08	1.88824e-05
cg17930365			N_Shelf	-1.46063	2.66226	-9.63897	6.3487e-08	1.88824e-05
cg03434907			S_Shore	-2.99272	1.4558	-9.63651	6.37044e-08	1.89351e-05
cg23051887	FGF1	Unclassified	OpenSea	-2.90703	2.73782	-9.6345	6.38817e-08	1.89542e-05
cg06173470	RNF212		N_Shore	-2.10253	1.56198	-9.63449	6.38826e-08	1.89542e-05
cg10402018	CYB561D1		S_Shelf	-1.131	1.97741	-9.63442	6.38891e-08	1.89542e-05
cg24495062	ARID5B		OpenSea	-4.36859	1.32673	-9.63334	6.39845e-08	1.89706e-05
cg03379034			OpenSea	1.28837	1.26398	9.63198	6.41054e-08	1.89946e-05
cg14657915	DNAH9		OpenSea	-2.82791	2.66721	-9.62898	6.43722e-08	1.90617e-05
cg23956680	MYL4		OpenSea	-1.52345	1.21051	-9.62657	6.45878e-08	1.91135e-05
cg08302650	LRRC24		Island	-3.16884	2.20682	-9.62565	6.467e-08	1.91259e-05
cg01877084	NHLH1		S_Shore	-2.19212	0.470832	-9.62365	6.48493e-08	1.91669e-05
cg18767735	GLIS1		N_Shelf	-1.68774	1.9273	-9.62056	6.51276e-08	1.92371e-05
cg18646828	SNORD114-31		OpenSea	-3.84066	1.83166	-9.61491	6.56402e-08	1.93653e-05
cg06755427			OpenSea	-1.80064	1.42094	-9.61474	6.56555e-08	1.93653e-05
cg19394282	CST8		OpenSea	-1.43129	2.66017	-9.61443	6.56844e-08	1.93653e-05
cg21242356	LOC404266		N_Shore	-3.75302	1.27453	-9.61351	6.57683e-08	1.9378e-05
cg08282873			OpenSea	-2.65181	2.66063	-9.61303	6.58116e-08	1.93786e-05
cg14353278	APOB		OpenSea	-3.07332	2.52194	-9.61163	6.59397e-08	1.9395e-05
cg19890059			OpenSea	-3.39823	2.31113	-9.61128	6.59721e-08	1.9395e-05
cg18129046	ARSJ		N_Shelf	-2.57674	1.58697	-9.61108	6.59902e-08	1.9395e-05
cg26242304			OpenSea	-3.16746	2.07546	-9.60966	6.61199e-08	1.9421e-05
cg23611220	HLA-G		N_Shore	-2.3285	1.99964	-9.60669	6.63933e-08	1.9484e-05
cg25487804	OSBPL5		S_Shore	-3.16251	2.17103	-9.60644	6.64168e-08	1.9484e-05
cg04681394	KNDC1		S_Shore	-2.66767	1.93844	-9.60456	6.65898e-08	1.95226e-05
cg01034631	MEG8		OpenSea	-1.74351	1.76408	-9.6035	6.66881e-08	1.95393e-05
cg00604840	C5orf4		OpenSea	-2.2667	1.27899	-9.60215	6.68128e-08	1.95637e-05
cg03007772	RGS12		OpenSea	0.989111	3.19269	9.60072	6.69465e-08	1.95907e-05
cg01725474		Unclassified	N_Shore	-1.99274	1.59353	-9.59927	6.70814e-08	1.96113e-05
cg13643180	HCG4	Promoter_Associated	S_Shore	-3.69707	1.53526	-9.59906	6.71002e-08	1.96113e-05
cg00459440	MCART3P		N_Shore	-2.9232	1.8848	-9.5986	6.71437e-08	1.96113e-05
cg10301236			S_Shore	-1.74514	1.29642	-9.59818	6.71827e-08	1.96113e-05
cg19642505			N_Shelf	-3.65388	1.23673	-9.59642	6.73474e-08	1.96436e-05
cg03449456	PRDM16		OpenSea	-2.3795	3.01536	-9.59568	6.7416e-08	1.96436e-05
cg01202930			S_Shelf	-2.48955	3.00729	-9.59545	6.74382e-08	1.96436e-05
cg23906191	C7orf50		S_Shore	-1.26871	2.19477	-9.59522	6.74598e-08	1.96436e-05
cg07920930	PTPRN2	Unclassified_Cell_type_specific	S_Shore	-3.12961	1.56351	-9.59343	6.76274e-08	1.96612e-05
cg00531137		Unclassified	OpenSea	-1.82686	2.60857	-9.59299	6.76688e-08	1.96612e-05
cg16752925	HEATR7A		Island	-3.34034	3.52888	-9.59292	6.76756e-08	1.96612e-05
cg12011977	PPAPDC1A		N_Shore	-2.48167	0.638822	-9.5928	6.76871e-08	1.96612e-05
cg24101337			N_Shore	-2.64441	1.11037	-9.5921	6.77528e-08	1.96612e-05
cg18444589	MIR485		OpenSea	-3.12215	1.91221	-9.59174	6.77869e-08	1.96612e-05
cg14451882			S_Shore	-2.25306	1.48402	-9.59148	6.78114e-08	1.96612e-05
cg12140178	PRAMEF11		OpenSea	-2.14356	-0.000773653	-9.58947	6.8001e-08	1.97041e-05
cg08403195		Unclassified_Cell_type_specific	Island	-4.5708	1.22227	-9.58859	6.80841e-08	1.97161e-05
cg27607438	TCERG1L		S_Shore	-1.81993	1.36226	-9.58733	6.82038e-08	1.97301e-05
cg25123895	APOB		S_Shore	-1.01875	2.02717	-9.5872	6.82158e-08	1.97301e-05
cg07104230	HIST2H2BA		S_Shelf	-2.18719	2.54176	-9.58567	6.83608e-08	1.97599e-05
cg19603100	MIR299		OpenSea	-3.43931	1.49286	-9.5845	6.84719e-08	1.97799e-05
cg08684959	ANO1		OpenSea	-1.99841	4.31533	-9.58276	6.8638e-08	1.98158e-05
cg25942318			N_Shore	-2.01722	1.28496	-9.57882	6.90152e-08	1.99125e-05
cg18062140	RBM38	Promoter_Associated_Cell_type_specific	S_Shore	-2.38047	1.10774	-9.57112	6.97585e-08	2.0103e-05
cg17608570			OpenSea	-1.42494	1.2562	-9.5711	6.97605e-08	2.0103e-05
cg15174564	GRIK4	Unclassified	Island	-3.88826	-0.444042	-9.57002	6.98655e-08	2.01089e-05
cg23954731	NAT14		Island	-1.62377	2.06778	-9.57002	6.9866e-08	2.01089e-05
cg07986385	ATF6B	Gene_Associated	OpenSea	1.20113	-2.11678	9.56956	6.99107e-08	2.01095e-05
cg08460022	HSPA1B	Promoter_Associated	N_Shore	2.33876	-2.64686	9.56753	7.01081e-08	2.0154e-05
cg24808105			OpenSea	-3.64553	0.432835	-9.56546	7.03107e-08	2.01956e-05
cg27583922	CDC42EP5		S_Shore	-1.72636	2.01293	-9.56494	7.03621e-08	2.01956e-05
cg06969622	BAIAP2		N_Shelf	-1.40206	1.01919	-9.56474	7.03809e-08	2.01956e-05
cg25044701	GDF3		OpenSea	-3.14517	1.23024	-9.56385	7.04686e-08	2.02076e-05
cg05133398	ZNF311		OpenSea	-2.12068	2.59293	-9.56345	7.05082e-08	2.02076e-05
cg15956558			Island	-2.23358	2.53213	-9.56291	7.05606e-08	2.02103e-05
cg03826759	TEKT3		OpenSea	-2.80687	4.27089	-9.561	7.0749e-08	2.0252e-05
cg00759741			S_Shelf	-2.38622	2.38724	-9.55983	7.08643e-08	2.02728e-05
cg09399225	MIR147		OpenSea	-2.27401	2.54054	-9.55919	7.09278e-08	2.02787e-05
cg17045790	VWF		OpenSea	-1.44684	2.21499	-9.55749	7.1096e-08	2.03145e-05
cg02227919	LOC440925	Unclassified_Cell_type_specific	N_Shore	-3.56871	-1.03588	-9.55603	7.12405e-08	2.03434e-05
cg00522048	GRK5		OpenSea	-2.18535	2.48563	-9.55511	7.1332e-08	2.03518e-05
cg01346596	C10orf47		S_Shelf	-1.41197	2.81071	-9.55487	7.13557e-08	2.03518e-05
cg05513661	SCARNA20		OpenSea	1.33132	0.142774	9.55246	7.15954e-08	2.04078e-05
cg13469034	KIAA1026		OpenSea	-2.58662	2.37409	-9.55145	7.1697e-08	2.04244e-05
cg17418011	FBRSL1		N_Shore	-2.31435	1.85064	-9.54818	7.20243e-08	2.04853e-05
cg14774755	PRDM14		N_Shore	-1.36615	2.20736	-9.54818	7.20248e-08	2.04853e-05
cg22132982	WNT7A		N_Shelf	-3.74602	1.2075	-9.54802	7.20406e-08	2.04853e-05
cg17473905	ZNF28		OpenSea	1.08576	0.100212	9.54686	7.21566e-08	2.05059e-05
cg13229857	NR5A2		S_Shore	-2.11626	1.93162	-9.54572	7.22713e-08	2.05185e-05
cg22333897	SMOC2		OpenSea	-1.68836	2.8522	-9.54556	7.22877e-08	2.05185e-05
cg25255082			OpenSea	-3.88913	1.92676	-9.54475	7.23699e-08	2.05208e-05
cg24891434	ANO1		Island	-1.53585	2.30828	-9.54462	7.23826e-08	2.05208e-05
cg14910227	MIR495		OpenSea	-3.74229	2.03237	-9.54368	7.24776e-08	2.05354e-05
cg08790036			OpenSea	1.36311	2.49386	9.54312	7.2534e-08	2.05373e-05
cg19143950	PDYN		OpenSea	-2.09462	1.13639	-9.54276	7.25713e-08	2.05373e-05
cg09675542			OpenSea	-3.13384	1.86278	-9.54127	7.27223e-08	2.05677e-05
cg02861504	FCAMR		OpenSea	-2.39869	2.74365	-9.53876	7.29772e-08	2.06105e-05
cg06162737			S_Shore	-2.93741	1.07771	-9.53863	7.29905e-08	2.06105e-05
cg11945095			N_Shelf	-1.68168	2.06865	-9.53836	7.30176e-08	2.06105e-05
cg11804940	WDR66		OpenSea	-1.49417	1.80453	-9.53786	7.30689e-08	2.06105e-05
cg12083655			OpenSea	1.61385	0.704923	9.53764	7.30914e-08	2.06105e-05
cg06114987	FOXL1		N_Shore	-2.51368	2.39344	-9.53668	7.31896e-08	2.06259e-05
cg02342892	OR2H1		OpenSea	-2.43057	2.80119	-9.53492	7.33688e-08	2.0664e-05
cg15298059	PTPRN2	Unclassified_Cell_type_specific	N_Shore	-3.04175	0.564458	-9.53431	7.34317e-08	2.06668e-05
cg03828557	OR52I2		OpenSea	-2.31113	1.57495	-9.53329	7.35366e-08	2.06668e-05
cg08549332	CUX1		N_Shore	-1.95971	0.994368	-9.53321	7.35441e-08	2.06668e-05
cg16939720			N_Shelf	-4.01277	1.84953	-9.53308	7.35582e-08	2.06668e-05
cg25624887	CDCP1	Unclassified_Cell_type_specific	OpenSea	-1.7875	1.47405	-9.53269	7.35974e-08	2.06668e-05
cg15670924	DNAJB13		OpenSea	-1.88291	0.482603	-9.5312	7.37507e-08	2.06976e-05
cg05437294	PTPRN2		OpenSea	-2.88433	0.491078	-9.52911	7.39668e-08	2.07413e-05
cg14378039			OpenSea	-3.01686	1.21456	-9.52884	7.39943e-08	2.07413e-05
cg07438494			OpenSea	-2.53657	1.64316	-9.52641	7.42462e-08	2.07438e-05
cg07431458			OpenSea	-2.22058	2.60862	-9.52641	7.42465e-08	2.07438e-05
cg09390241			OpenSea	-3.03646	3.12232	-9.52634	7.42533e-08	2.07438e-05
cg15436385		Unclassified_Cell_type_specific	S_Shelf	1.09292	2.61716	9.52633	7.42539e-08	2.07438e-05
cg02287693			Island	-3.94352	2.12175	-9.52608	7.42799e-08	2.07438e-05
cg14337614			OpenSea	-2.73472	2.21288	-9.5257	7.43203e-08	2.07438e-05
cg26995255	OR10C1		OpenSea	-3.72405	2.65608	-9.52554	7.43361e-08	2.07438e-05
cg00742851	LRRN1		S_Shore	-2.87905	1.68658	-9.52537	7.43544e-08	2.07438e-05
cg00506056		Unclassified_Cell_type_specific	N_Shore	-1.33698	-1.0793	-9.52472	7.44211e-08	2.07502e-05
cg23273301	ZNF24		OpenSea	1.17193	0.935123	9.52293	7.46078e-08	2.079e-05
cg21038740			OpenSea	-2.27487	1.92464	-9.52233	7.46702e-08	2.07951e-05
cg15743799	RCVRN	Unclassified_Cell_type_specific	N_Shelf	1.79896	-2.60755	9.52064	7.48473e-08	2.08307e-05
cg22468497	MIR518A2		OpenSea	-1.57317	0.418789	-9.52025	7.48875e-08	2.08307e-05
cg24403338	DNMT3B	Unclassified	OpenSea	-2.26549	1.32663	-9.51948	7.49686e-08	2.08307e-05
cg03322633	MIR138-1		OpenSea	-2.90338	1.78335	-9.51942	7.49745e-08	2.08307e-05
cg00584456	FAM66B		OpenSea	-3.06391	1.78191	-9.5183	7.50925e-08	2.08513e-05
cg15342452	ADAM12		OpenSea	-2.11995	2.15074	-9.51725	7.52023e-08	2.08548e-05
cg12817436	HMHA1		Island	-1.64277	1.42657	-9.51673	7.52572e-08	2.08548e-05
cg16712155	OR52L1		OpenSea	-2.74494	2.20223	-9.51669	7.52612e-08	2.08548e-05
cg13258195			N_Shelf	-1.8424	2.12004	-9.5165	7.52818e-08	2.08548e-05
cg00706966	PDE1B		OpenSea	-2.12468	0.809157	-9.51521	7.5417e-08	2.08792e-05
cg03094193		Promoter_Associated	OpenSea	4.00377	-3.18711	9.51482	7.54581e-08	2.08792e-05
cg15255403		Unclassified_Cell_type_specific	S_Shore	-3.0755	-0.263476	-9.51432	7.55107e-08	2.08815e-05
cg18617808	RNF216	Unclassified	OpenSea	-2.18507	0.731533	-9.51323	7.56268e-08	2.08966e-05
cg23771585	OR52W1		OpenSea	-2.64963	1.6698	-9.51297	7.56538e-08	2.08966e-05
cg11880023	MIR523		OpenSea	-1.83862	1.75871	-9.51179	7.57783e-08	2.09188e-05
cg02975107	SEPT9	Unclassified	N_Shore	-2.59446	1.03483	-9.51019	7.59488e-08	2.09244e-05
cg07789559	BBC3	Unclassified	Island	-2.34111	1.27753	-9.51002	7.59666e-08	2.09244e-05
cg00712711			S_Shore	-1.91519	1.61335	-9.50966	7.60052e-08	2.09244e-05
cg14236957			Island	-2.17359	2.43321	-9.50961	7.60104e-08	2.09244e-05
cg19932080	CRABP1		N_Shore	-2.25051	0.868912	-9.50952	7.60201e-08	2.09244e-05
cg05982859	LOC645638		OpenSea	-2.37328	1.7838	-9.50833	7.61463e-08	2.09355e-05
cg08193082	POU6F2		S_Shelf	-2.24412	1.74149	-9.50828	7.61517e-08	2.09355e-05
cg06394621			OpenSea	-2.71899	2.46245	-9.50789	7.61933e-08	2.09355e-05
cg27438218			S_Shore	-3.14031	2.16957	-9.50412	7.65956e-08	2.10338e-05
cg02693157			OpenSea	-2.04172	2.61013	-9.50323	7.66919e-08	2.1048e-05
cg17944561	KRT16		OpenSea	-2.613	1.01661	-9.50169	7.68565e-08	2.10624e-05
cg08495884			OpenSea	-3.25241	2.6882	-9.50163	7.68634e-08	2.10624e-05
cg03429255			OpenSea	-1.31002	2.92071	-9.5015	7.68777e-08	2.10624e-05
cg20255723	PRR5	Unclassified_Cell_type_specific	OpenSea	-2.52435	0.419941	-9.50096	7.69357e-08	2.1066e-05
cg01381109		Unclassified	Island	-2.82503	-0.62295	-9.4993	7.71147e-08	2.10934e-05
cg22295925			OpenSea	-2.92623	0.391041	-9.4992	7.71249e-08	2.10934e-05
cg05221326			S_Shelf	-3.41779	1.4943	-9.49865	7.71843e-08	2.10974e-05
cg09647033	VARS		OpenSea	0.876837	2.18156	9.49736	7.73241e-08	2.11234e-05
cg09051630	FBXL7		N_Shore	-2.26967	3.98248	-9.49629	7.74403e-08	2.11429e-05
cg07290522			OpenSea	-1.85195	2.68583	-9.4931	7.77869e-08	2.12253e-05
cg07039362	CES7		OpenSea	-2.01675	2.42921	-9.4915	7.79613e-08	2.12606e-05
cg10209670			OpenSea	-2.5493	3.33143	-9.49065	7.80536e-08	2.12679e-05
cg22843538	USP43		OpenSea	-2.75902	2.09661	-9.49043	7.80781e-08	2.12679e-05
cg22533406	FAM83E		N_Shore	-2.77149	3.94007	-9.48754	7.83952e-08	2.1342e-05
cg23361356	SLC9A3		Island	-1.20872	3.51719	-9.48515	7.86583e-08	2.14008e-05
cg18311498	WDR86		Island	-2.53705	2.42365	-9.48475	7.87016e-08	2.14008e-05
cg16383291			OpenSea	-2.40399	2.08273	-9.4841	7.87738e-08	2.14081e-05
cg20801711			OpenSea	-2.50013	0.872357	-9.47989	7.92403e-08	2.15186e-05
cg13376104	ARHGDIB		OpenSea	-1.20399	2.39847	-9.4796	7.92716e-08	2.15186e-05
cg04056774			OpenSea	-2.77466	0.970884	-9.47846	7.93984e-08	2.15407e-05
cg06110575			N_Shore	-3.01828	0.206088	-9.47795	7.94554e-08	2.15438e-05
cg15908709	LOC404266	Unclassified_Cell_type_specific	S_Shore	-4.05381	-0.278469	-9.47556	7.97224e-08	2.16038e-05
cg17599372	PTPRN2		S_Shelf	-3.37913	2.29872	-9.47338	7.99662e-08	2.16572e-05
cg06626135	PXDNL		OpenSea	-1.79232	1.60491	-9.47298	8.00111e-08	2.16572e-05
cg03320492	C1orf228	Unclassified_Cell_type_specific	N_Shore	-2.97051	2.21153	-9.47225	8.00929e-08	2.16669e-05
cg13603142			OpenSea	-1.50928	0.966195	-9.47148	8.01803e-08	2.16781e-05
cg21448741			N_Shelf	-2.48511	0.853822	-9.47017	8.03269e-08	2.17053e-05
cg02675859	LOC283999		N_Shore	-2.47181	0.039017	-9.46967	8.03836e-08	2.17053e-05
cg00690082	STAT5A		N_Shore	-1.16917	1.5072	-9.46936	8.04186e-08	2.17053e-05
cg22219379			OpenSea	-3.10994	1.06888	-9.46595	8.0804e-08	2.17969e-05
cg13552315			Island	-1.70028	4.03334	-9.46464	8.09529e-08	2.18134e-05
cg00348802	PTPRN2		N_Shore	-2.15504	2.13544	-9.4645	8.09692e-08	2.18134e-05
cg08593009	SERPINA9		OpenSea	-3.04304	0.375517	-9.46364	8.10661e-08	2.18134e-05
cg10174191	ZNF319		Island	-1.74741	3.18904	-9.46343	8.10905e-08	2.18134e-05
cg03128167	INS-IGF2		Island	-2.80392	1.82817	-9.46303	8.1136e-08	2.18134e-05
cg13745489	LIMD1		OpenSea	-3.14818	0.816252	-9.46298	8.11421e-08	2.18134e-05
cg02984966			N_Shelf	-2.37444	2.33537	-9.46189	8.12655e-08	2.18341e-05
cg03639429			N_Shore	-3.48587	1.0857	-9.46087	8.13824e-08	2.18458e-05
cg16574962	GJA8		OpenSea	-1.46693	2.22553	-9.4607	8.14014e-08	2.18458e-05
cg11740138			OpenSea	-3.46117	1.02544	-9.46014	8.14655e-08	2.18506e-05
cg01941814	PPT2		N_Shelf	0.991798	2.7399	9.45943	8.15471e-08	2.18601e-05
cg19727124	PLEKHG5		S_Shelf	-2.19953	0.725964	-9.45534	8.20173e-08	2.19737e-05
cg01037703			N_Shore	-2.2994	0.867539	-9.45219	8.23806e-08	2.20585e-05
cg19692192	PCDH1		N_Shore	-2.0605	2.19296	-9.45079	8.25421e-08	2.20892e-05
cg05005432	OR52B2		OpenSea	-3.20544	2.47429	-9.44853	8.28053e-08	2.21471e-05
cg03571277	ACCN1		OpenSea	-2.39764	2.49615	-9.4473	8.29486e-08	2.21729e-05
cg26188290	CINP		N_Shelf	1.68999	0.57292	9.44534	8.31771e-08	2.22174e-05
cg01026196	FIBCD1		N_Shore	-1.86284	1.45392	-9.44424	8.33059e-08	2.22174e-05
cg25015585	LRRN4CL		S_Shore	-2.48074	0.551058	-9.44372	8.33667e-08	2.22174e-05
cg16178141	KCNIP3		S_Shelf	-1.5012	0.798096	-9.44287	8.34669e-08	2.22174e-05
cg11307865			OpenSea	-2.94885	2.4711	-9.44262	8.34956e-08	2.22174e-05
cg08426200	AGPHD1	Unclassified_Cell_type_specific	S_Shore	-2.83747	1.20624	-9.44216	8.35494e-08	2.22174e-05
cg12613107	REPIN1		Island	-1.80379	2.44303	-9.44184	8.35879e-08	2.22174e-05
cg24959965			S_Shore	-2.18796	0.901327	-9.44159	8.36166e-08	2.22174e-05
cg04663194	ACTN3	Unclassified_Cell_type_specific	S_Shore	-2.00695	1.89513	-9.44127	8.36548e-08	2.22174e-05
cg19975849			OpenSea	-2.48446	1.68265	-9.44098	8.36886e-08	2.22174e-05
cg12349874	RHOBTB1	Unclassified_Cell_type_specific	OpenSea	1.83183	-2.63154	9.44087	8.37014e-08	2.22174e-05
cg00756860	PDE4DIP		OpenSea	-2.02798	1.32207	-9.44069	8.37228e-08	2.22174e-05
cg13034825			S_Shore	-2.54339	2.95876	-9.44066	8.37261e-08	2.22174e-05
cg00675372			OpenSea	-2.18878	2.55061	-9.43762	8.40854e-08	2.23002e-05
cg00664723	FBXL7		N_Shore	-2.19086	1.94143	-9.43427	8.44819e-08	2.23928e-05
cg25798600	MAS1L		OpenSea	-3.34418	1.9938	-9.43254	8.46877e-08	2.24347e-05
cg03084838	FBXL16		S_Shore	-2.12254	1.66385	-9.43036	8.49477e-08	2.2491e-05
cg05409967			S_Shelf	-3.06867	1.07381	-9.42797	8.52347e-08	2.25441e-05
cg12833048	MOG		OpenSea	-2.35338	0.453753	-9.42789	8.52435e-08	2.25441e-05
cg07475973			Island	-4.37194	-0.0503959	-9.42742	8.53003e-08	2.25465e-05
cg04596539			N_Shore	-1.6043	2.08314	-9.42574	8.55023e-08	2.25789e-05
cg16912910			OpenSea	-3.23075	2.43645	-9.42528	8.55574e-08	2.25789e-05
cg27469726			N_Shore	-1.93273	1.79974	-9.42521	8.55664e-08	2.25789e-05
cg09309950	GFRA4		N_Shore	-1.66223	2.51365	-9.42255	8.58869e-08	2.26508e-05
cg19425114			N_Shelf	-3.98089	3.00611	-9.42192	8.59636e-08	2.26584e-05
cg02475600			Island	-1.31447	1.83107	-9.42058	8.61259e-08	2.26886e-05
cg04887807	CYTL1		Island	-2.59097	2.31463	-9.41924	8.6288e-08	2.27031e-05
cg17421062	S100A7		OpenSea	-3.07384	0.911734	-9.41903	8.63142e-08	2.27031e-05
cg16365807	BACE2		OpenSea	-3.63989	1.3626	-9.41893	8.63252e-08	2.27031e-05
cg22460366	C20orf107		OpenSea	-2.42187	1.51884	-9.41709	8.65497e-08	2.27495e-05
cg05678758	SHANK2		OpenSea	-4.77594	2.32036	-9.4156	8.67318e-08	2.27847e-05
cg02664479	TCEA2		S_Shore	-1.96411	2.07031	-9.41404	8.6922e-08	2.28007e-05
cg01183586			N_Shore	-2.58829	1.62972	-9.414	8.69273e-08	2.28007e-05
cg07432579			OpenSea	-2.21893	2.2444	-9.41392	8.69374e-08	2.28007e-05
cg20428133	BAHCC1		Island	-2.1823	1.83498	-9.4118	8.71967e-08	2.28221e-05
cg19917714	CNTN2		OpenSea	-3.03276	1.59729	-9.41173	8.72063e-08	2.28221e-05
cg15046388	MYH8		OpenSea	-1.93328	3.56903	-9.41076	8.73247e-08	2.28221e-05
cg07218647			S_Shelf	-2.79054	3.03265	-9.41065	8.7339e-08	2.28221e-05
cg22299694	KANK2		Island	-2.08731	1.39589	-9.41061	8.7343e-08	2.28221e-05
cg25133786	SEC22B	Unclassified	N_Shore	2.91632	0.755536	9.4106	8.73442e-08	2.28221e-05
cg27068297	IL17REL	Unclassified_Cell_type_specific	N_Shore	-2.88968	0.562185	-9.4105	8.73574e-08	2.28221e-05
cg13166577	NSFL1C	NonGene_Associated	S_Shore	-1.26451	0.504812	-9.40914	8.75241e-08	2.28531e-05
cg19407236	RPSAP58	Unclassified	S_Shore	1.6407	-3.09621	9.40634	8.78703e-08	2.29308e-05
cg04892672	LOC285830		S_Shelf	-3.89498	1.67616	-9.40481	8.80606e-08	2.29678e-05
cg26810779	CBFA2T3		Island	-2.8661	1.45238	-9.40438	8.81144e-08	2.29691e-05
cg12340503		Promoter_Associated	OpenSea	-3.35788	1.385	-9.40355	8.82174e-08	2.29821e-05
cg23514374	ETS1		OpenSea	-2.61446	2.57248	-9.40292	8.82955e-08	2.29821e-05
cg01526498			OpenSea	-2.04584	2.09459	-9.4028	8.83102e-08	2.29821e-05
cg00064840	FOXK1	Unclassified	N_Shore	-2.53403	1.83377	-9.40231	8.83717e-08	2.29855e-05
cg20250343			N_Shelf	-2.32174	0.634796	-9.4005	8.8597e-08	2.30314e-05
cg13854930		Unclassified	OpenSea	-1.90054	1.96959	-9.3997	8.86971e-08	2.30448e-05
cg25542745			S_Shore	-1.44106	1.93854	-9.39867	8.88266e-08	2.30657e-05
cg24526899	BMP4		S_Shore	-3.50391	1.80983	-9.39765	8.89542e-08	2.30817e-05
cg23684198			OpenSea	-3.67743	1.6193	-9.3974	8.89858e-08	2.30817e-05
cg01623050			OpenSea	-2.44819	2.04805	-9.39665	8.908e-08	2.3093e-05
cg11657535	PSMD1		S_Shelf	1.16851	0.140704	9.39473	8.93217e-08	2.3093e-05
cg19298225	HS3ST3A1		S_Shore	-2.16259	1.58157	-9.39465	8.93309e-08	2.3093e-05
cg13392848			OpenSea	-2.18319	2.63044	-9.39455	8.9344e-08	2.3093e-05
cg16786581			S_Shore	-4.99272	1.03931	-9.39447	8.93538e-08	2.3093e-05
cg18480127	C14orf177		OpenSea	-3.91188	1.68902	-9.3943	8.93755e-08	2.3093e-05
cg01832802			S_Shore	-1.82146	1.4385	-9.39427	8.93795e-08	2.3093e-05
cg06319785			OpenSea	-2.87437	1.31206	-9.39395	8.94204e-08	2.3093e-05
cg22218322	SCGBL		OpenSea	-1.99105	1.05589	-9.39319	8.95161e-08	2.31051e-05
cg17468563	DHRS3		N_Shore	-1.89133	0.799021	-9.39086	8.98111e-08	2.31587e-05
cg05943254		Promoter_Associated	OpenSea	-2.68908	0.605134	-9.3906	8.98432e-08	2.31587e-05
cg06121226	SLC4A4		OpenSea	-2.45012	2.19111	-9.39038	8.98709e-08	2.31587e-05
cg10852662	ZNF311		OpenSea	-1.95127	2.35538	-9.38983	8.99406e-08	2.31611e-05
cg11566832	BMPR1A	Unclassified_Cell_type_specific	OpenSea	1.32273	1.28369	9.38912	9.00317e-08	2.31611e-05
cg08548718	PSG3		OpenSea	-2.48011	0.414637	-9.38891	9.0058e-08	2.31611e-05
cg15446845			OpenSea	-3.44523	1.11998	-9.38877	9.00758e-08	2.31611e-05
cg10304516		Unclassified	Island	-2.80657	0.777158	-9.38746	9.02428e-08	2.31914e-05
cg06826870	TMEM132B		OpenSea	-2.37706	2.01253	-9.3867	9.034e-08	2.32037e-05
cg08111960	MS4A3		OpenSea	-2.79555	1.4028	-9.3863	9.03909e-08	2.32042e-05
cg10308961			N_Shelf	-3.58985	1.3859	-9.38468	9.05972e-08	2.32272e-05
cg11042505			OpenSea	-2.01272	1.59581	-9.38447	9.06241e-08	2.32272e-05
cg27592568			OpenSea	-1.72502	2.34363	-9.38444	9.06279e-08	2.32272e-05
cg03579107			S_Shelf	-2.36663	1.18576	-9.38334	9.07693e-08	2.32382e-05
cg17315175	VPS52		N_Shelf	1.22509	2.59735	9.38334	9.07694e-08	2.32382e-05
cg09327745			N_Shore	-1.14754	1.54321	-9.38235	9.08961e-08	2.32581e-05
cg19563452	OSBPL5		S_Shore	-2.37331	1.22875	-9.38169	9.0981e-08	2.32672e-05
cg21592827		Unclassified	Island	-5.09866	0.883261	-9.37971	9.12354e-08	2.33023e-05
cg08491437	FUBP1		N_Shore	-3.15128	0.874216	-9.37942	9.12724e-08	2.33023e-05
cg09882901			OpenSea	-2.60017	1.34219	-9.3791	9.13139e-08	2.33023e-05
cg07857194	LSM14A	Promoter_Associated	N_Shore	1.30073	-3.36437	9.37834	9.14121e-08	2.33023e-05
cg03369289			N_Shelf	-2.23532	0.716223	-9.37796	9.14611e-08	2.33023e-05
cg19370451	CRNN		OpenSea	-2.61878	2.47983	-9.37739	9.15357e-08	2.33023e-05
cg12537619	OSBPL5		S_Shore	-3.02768	0.922168	-9.37723	9.15554e-08	2.33023e-05
cg13453847	LOC340094		OpenSea	-4.3092	1.46096	-9.37722	9.15578e-08	2.33023e-05
cg03271997		Unclassified_Cell_type_specific	N_Shore	-1.75767	1.6012	-9.37718	9.15619e-08	2.33023e-05
cg18220863			N_Shelf	-2.10233	-0.607865	-9.37673	9.16211e-08	2.33048e-05
cg05120716	PRKCB		OpenSea	-2.27878	1.80568	-9.37618	9.16913e-08	2.33101e-05
cg06440041			OpenSea	-1.79163	2.39184	-9.37501	9.18429e-08	2.33298e-05
cg09210964			N_Shelf	-2.9302	-0.0871483	-9.37483	9.18675e-08	2.33298e-05
cg13824991			Island	-1.66152	2.17049	-9.37378	9.20035e-08	2.33518e-05
cg21348406			OpenSea	-2.75775	2.7405	-9.37279	9.21318e-08	2.33718e-05
cg13840239			OpenSea	-3.73681	1.65822	-9.37223	9.2205e-08	2.33778e-05
cg21279806	THBS2		OpenSea	-1.81537	1.5974	-9.37086	9.23842e-08	2.34107e-05
cg08118599	KIAA1026		OpenSea	-2.38056	2.01798	-9.36981	9.2521e-08	2.34302e-05
cg12664770			N_Shore	-2.09425	2.42274	-9.36936	9.25804e-08	2.34302e-05
cg06605454			OpenSea	-3.10917	2.16361	-9.36908	9.26164e-08	2.34302e-05
cg06795980	KPNA7		OpenSea	1.11914	0.321772	9.36875	9.26595e-08	2.34302e-05
cg00788028	LOC440839		Island	-2.95339	1.82344	-9.36518	9.3129e-08	2.35363e-05
cg15534366	CDH4		N_Shore	-1.96285	2.66022	-9.36378	9.33133e-08	2.35703e-05
cg25423135	FASN		Island	-2.32804	2.00864	-9.35927	9.39103e-08	2.37084e-05
cg15231462	OR2G3		OpenSea	-2.89691	1.71864	-9.35777	9.41093e-08	2.3746e-05
cg15583285			N_Shelf	-5.10941	0.664917	-9.35663	9.42622e-08	2.37719e-05
cg18091264	SNORD18A		OpenSea	-2.77392	0.773415	-9.35278	9.47763e-08	2.38868e-05
cg17275695	CCDC117		S_Shelf	1.15752	1.2641	9.35247	9.48189e-08	2.38868e-05
cg09164108		Promoter_Associated	OpenSea	3.43618	-2.223	9.35198	9.48836e-08	2.38904e-05
cg16209873	OR52W1		OpenSea	-3.55958	1.66786	-9.34997	9.51549e-08	2.39148e-05
cg24127506			N_Shore	-2.52708	2.41203	-9.34992	9.5161e-08	2.39148e-05
cg19631264	MIR496		OpenSea	-2.47745	3.07729	-9.34982	9.51749e-08	2.39148e-05
cg24532743	PRAMEF13		OpenSea	-1.67359	1.10821	-9.34932	9.52415e-08	2.39148e-05
cg20821838	ANGPT2	Unclassified_Cell_type_specific	OpenSea	-1.9009	2.54197	-9.34903	9.5281e-08	2.39148e-05
cg12009856	ACBD7		S_Shore	-2.21384	0.562405	-9.34901	9.52842e-08	2.39148e-05
cg05960850	MYT1L		N_Shore	-2.56603	1.7536	-9.34796	9.54262e-08	2.39262e-05
cg11783050		Unclassified	Island	-3.11471	1.65496	-9.34792	9.54309e-08	2.39262e-05
cg10608064			OpenSea	-3.37843	2.11152	-9.34658	9.56124e-08	2.39299e-05
cg03500164			S_Shelf	1.25691	2.48426	9.34614	9.56718e-08	2.39299e-05
cg05418495			N_Shore	-2.56389	1.53569	-9.34604	9.56852e-08	2.39299e-05
cg14841796	GABBR1		N_Shore	-1.80919	1.68843	-9.34597	9.56949e-08	2.39299e-05
cg27152208	TFAP2A	Unclassified_Cell_type_specific	N_Shore	-4.25634	0.500252	-9.3456	9.57454e-08	2.39299e-05
cg01926073	CPT1A	Gene_Associated	OpenSea	-2.05962	1.42196	-9.34483	9.58501e-08	2.39299e-05
cg15548446			OpenSea	-1.59679	1.23374	-9.34456	9.5886e-08	2.39299e-05
cg00725472	TNS3		OpenSea	-2.88845	1.91271	-9.3445	9.58945e-08	2.39299e-05
cg27658314	PTPRN2		OpenSea	-3.15913	1.66939	-9.34418	9.59382e-08	2.39299e-05
cg15788147	LSM2		S_Shelf	1.05827	2.36827	9.34408	9.5952e-08	2.39299e-05
cg01337514	ESPN		N_Shore	-2.7438	0.881137	-9.34332	9.60551e-08	2.39429e-05
cg01579636	IL17B		OpenSea	-1.69902	0.491007	-9.34199	9.62363e-08	2.39755e-05
cg10807560	SLC8A1		OpenSea	1.01195	3.32237	9.34057	9.643e-08	2.40016e-05
cg23994802	AQP12B		OpenSea	-1.10789	1.05708	-9.33975	9.65414e-08	2.40016e-05
cg10615580	FLJ90757		N_Shore	-2.35278	1.28852	-9.33974	9.6544e-08	2.40016e-05
cg13501616			OpenSea	-3.52656	1.86866	-9.33973	9.65444e-08	2.40016e-05
cg25535999	NR3C1		OpenSea	-4.00038	1.56291	-9.33847	9.67175e-08	2.4032e-05
cg05516617	HOXA11	Unclassified	S_Shore	-3.52711	0.252009	-9.3367	9.69595e-08	2.40795e-05
cg23279878			OpenSea	1.08587	0.791062	9.3331	9.74555e-08	2.419e-05
cg24935556		Unclassified_Cell_type_specific	OpenSea	-3.57324	1.85301	-9.33246	9.75441e-08	2.41976e-05
cg15092772	AADACL3		OpenSea	-1.58917	1.60041	-9.33214	9.75886e-08	2.41976e-05
cg10797387	INF2	Unclassified_Cell_type_specific	N_Shore	-1.4113	-0.350464	-9.33122	9.77168e-08	2.42167e-05
cg08794763	TLE6	Unclassified	S_Shore	-2.57815	1.70206	-9.33032	9.78417e-08	2.42234e-05
cg16899036	HOMER3		S_Shore	-1.66557	1.17032	-9.33028	9.78467e-08	2.42234e-05
cg01765416			Island	-3.17959	1.21769	-9.32934	9.79772e-08	2.4243e-05
cg16305292			N_Shore	-2.4759	0.950279	-9.32876	9.80579e-08	2.42503e-05
cg27030541	REXO1L2P		Island	-2.37083	3.43496	-9.32775	9.81977e-08	2.42722e-05
cg26416466	MEGF11	Unclassified_Cell_type_specific	S_Shore	-2.66148	1.10505	-9.32725	9.82682e-08	2.42769e-05
cg25178900			N_Shore	-1.59395	3.41955	-9.32265	9.89115e-08	2.44009e-05
cg27237541	MYO3A		N_Shelf	-4.26006	2.0202	-9.32257	9.89227e-08	2.44009e-05
cg15674266	STX8	Unclassified_Cell_type_specific	OpenSea	-2.20346	2.00158	-9.32255	9.89251e-08	2.44009e-05
cg06087457	C6orf162		OpenSea	-1.62971	2.50355	-9.31942	9.93656e-08	2.44968e-05
cg01279662	FGD5		OpenSea	-2.26308	2.337	-9.31886	9.94446e-08	2.45035e-05
cg04134069			OpenSea	-1.72333	1.29924	-9.31707	9.96974e-08	2.45414e-05
cg02494582	ADAM12		OpenSea	-1.97304	2.94176	-9.31692	9.97185e-08	2.45414e-05
cg09257914			OpenSea	-1.65807	2.27969	-9.31667	9.97543e-08	2.45414e-05
cg13904520	LY9		OpenSea	-2.00175	2.48987	-9.31492	1.00002e-07	2.45779e-05
cg13278105	MIR411		OpenSea	-3.46698	1.64443	-9.31489	1.00007e-07	2.45779e-05
cg06872709			OpenSea	-2.14314	2.57256	-9.31445	1.00069e-07	2.45804e-05
cg05240855	IL1F9		OpenSea	-2.07376	2.48701	-9.31175	1.00454e-07	2.46539e-05
cg23832064			OpenSea	-1.46467	1.6928	-9.31162	1.00472e-07	2.46539e-05
cg05181941			N_Shore	-2.81177	1.35618	-9.31071	1.00602e-07	2.46729e-05
cg12433782	ENTPD3		N_Shore	-3.15849	1.7348	-9.30907	1.00836e-07	2.47175e-05
cg04475868	LOC732275		OpenSea	-3.20024	2.02151	-9.30666	1.01182e-07	2.47894e-05
cg13401840	SPRR2C		OpenSea	-2.05059	0.392761	-9.30609	1.01264e-07	2.47968e-05
cg02048613	RBMS1		OpenSea	-3.09513	1.34886	-9.30252	1.01779e-07	2.49029e-05
cg17427926	LOC283999		N_Shore	-2.03201	1.54294	-9.30235	1.01803e-07	2.49029e-05
cg09476228	FAM133B		N_Shelf	1.17724	0.46504	9.301	1.01999e-07	2.49379e-05
cg19071490			N_Shore	-1.34608	2.55022	-9.29874	1.02328e-07	2.50053e-05
cg18156003	TMPRSS2		OpenSea	-2.238	1.90812	-9.29801	1.02433e-07	2.50181e-05
cg03892566	PDE4DIP	NonGene_Associated	N_Shore	-2.31196	2.95188	-9.29707	1.02571e-07	2.50389e-05
cg09295202		Unclassified_Cell_type_specific	N_Shore	-4.37691	0.719788	-9.29527	1.02834e-07	2.50782e-05
cg27573298			OpenSea	-3.52103	0.819327	-9.29524	1.02838e-07	2.50782e-05
cg26437826		Unclassified_Cell_type_specific	Island	-4.50942	1.1092	-9.29427	1.0298e-07	2.50915e-05
cg25352924	MAD1L1		OpenSea	-2.22807	1.15514	-9.29414	1.02999e-07	2.50915e-05
cg02855363	SHISA6		N_Shelf	-3.3452	0.949995	-9.29334	1.03115e-07	2.50957e-05
cg10294820			OpenSea	-3.32473	2.27762	-9.29329	1.03123e-07	2.50957e-05
cg18315695	HSPA1A	Promoter_Associated	Island	1.79996	-2.58457	9.29253	1.03234e-07	2.511e-05
cg04360210	AVP		Island	-1.75753	1.25516	-9.29205	1.03305e-07	2.51142e-05
cg07512997			OpenSea	-2.85218	0.554581	-9.29139	1.03402e-07	2.51248e-05
cg27404351	OR10S1		OpenSea	-2.55664	0.621522	-9.29098	1.03463e-07	2.51268e-05
cg00200803	CDH22		N_Shore	-2.97635	-0.242596	-9.29006	1.03598e-07	2.51468e-05
cg18993641			OpenSea	-2.11957	3.6007	-9.28865	1.03805e-07	2.51841e-05
cg15292097			OpenSea	-2.61892	3.08942	-9.28762	1.03958e-07	2.51941e-05
cg25206565	C6orf41	Unclassified_Cell_type_specific	OpenSea	1.56591	-2.06873	9.2871	1.04034e-07	2.51941e-05
cg13951007	LOC728989		OpenSea	-2.02044	2.09307	-9.28704	1.04045e-07	2.51941e-05
cg01254322			OpenSea	-4.29012	1.73973	-9.28693	1.0406e-07	2.51941e-05
cg16909646	FAM19A5		S_Shelf	1.20816	2.97623	9.28525	1.04309e-07	2.52416e-05
cg01810471	ADPRHL1		S_Shore	-2.38652	1.86426	-9.28354	1.04563e-07	2.529e-05
cg26480141			N_Shelf	0.906254	0.905224	9.28234	1.04742e-07	2.53202e-05
cg03913000			OpenSea	-1.01861	1.27543	-9.28179	1.04824e-07	2.5325e-05
cg03651973	TCEB3B		N_Shore	-1.64854	2.41135	-9.28149	1.04869e-07	2.5325e-05
cg24825703			OpenSea	-2.55417	1.91492	-9.27955	1.05159e-07	2.53822e-05
cg07896448	XYLT1		OpenSea	-2.7913	1.65264	-9.27885	1.05265e-07	2.53894e-05
cg21215576	FAM83A		N_Shore	-2.62335	1.32794	-9.27863	1.05296e-07	2.53894e-05
cg24332710	AKR1A1	Promoter_Associated	N_Shore	2.66708	-1.58184	9.27711	1.05525e-07	2.54222e-05
cg14007694	MIR369		Island	-2.72102	2.61275	-9.27687	1.05561e-07	2.54222e-05
cg12593746			OpenSea	-2.34594	1.61985	-9.2765	1.05616e-07	2.54222e-05
cg15359180	LYPD6B		S_Shelf	-2.3549	1.54918	-9.27629	1.05648e-07	2.54222e-05
cg14293834	CENPP		OpenSea	1.1733	2.56077	9.27585	1.05714e-07	2.54253e-05
cg06610876			OpenSea	-4.82944	2.25853	-9.27519	1.05813e-07	2.54362e-05
cg10462187	BTBD16	Unclassified_Cell_type_specific	OpenSea	-2.15299	1.89821	-9.27365	1.06046e-07	2.54792e-05
cg03607573	TAF1D		N_Shelf	-2.60396	0.995036	-9.27182	1.06323e-07	2.55151e-05
cg10003284			S_Shore	-2.60835	0.275807	-9.27151	1.0637e-07	2.55151e-05
cg11973623	HCG4	Promoter_Associated	Island	-3.71019	-0.551291	-9.27085	1.0647e-07	2.55151e-05
cg09386265			S_Shore	-2.78154	0.837566	-9.27068	1.06496e-07	2.55151e-05
cg26611765			Island	-4.84965	1.50253	-9.27049	1.06525e-07	2.55151e-05
cg25193571	HCG4		S_Shore	-3.6277	1.43766	-9.27032	1.0655e-07	2.55151e-05
cg18914258			OpenSea	-3.37672	1.72836	-9.27008	1.06586e-07	2.55151e-05
cg01219000	CXCL5		S_Shore	-2.97551	1.78916	-9.26981	1.06628e-07	2.55151e-05
cg14577319	ANKRD34C		S_Shore	-3.21502	-0.194033	-9.26892	1.06763e-07	2.55244e-05
cg06400119	PTPRN2		OpenSea	-3.58988	3.13424	-9.26884	1.06774e-07	2.55244e-05
cg05415840	ARC		N_Shore	-3.82097	2.40179	-9.26705	1.07047e-07	2.55768e-05
cg11594420	TEX101		Island	-3.2344	1.54121	-9.26642	1.07144e-07	2.55869e-05
cg14909325	HCCA2	Unclassified_Cell_type_specific	S_Shore	-2.60312	1.8024	-9.26565	1.07261e-07	2.56019e-05
cg18018581			S_Shelf	-1.90369	2.00294	-9.264	1.07515e-07	2.56422e-05
cg10872075			OpenSea	-2.14923	0.032352	-9.26361	1.07574e-07	2.56422e-05
cg21284015	BAHCC1		Island	-2.86776	0.222212	-9.26349	1.07592e-07	2.56422e-05
cg21211780	ESPN		N_Shore	-1.64731	2.00784	-9.26287	1.07687e-07	2.56517e-05
cg09198866			S_Shelf	-2.25499	2.515	-9.26232	1.07772e-07	2.56591e-05
cg25039902	RCOR1		S_Shelf	1.01255	1.07372	9.26159	1.07884e-07	2.56637e-05
cg01417714	FAM189B		N_Shore	-1.56971	1.83191	-9.26148	1.079e-07	2.56637e-05
cg15849098	GIMAP7	Unclassified_Cell_type_specific	OpenSea	-2.5566	3.07588	-9.2604	1.08067e-07	2.56904e-05
cg07817928	OR10C1		OpenSea	-1.86187	1.98616	-9.25962	1.08188e-07	2.57032e-05
cg12488871	TRPM8		OpenSea	-1.67948	2.67356	-9.25935	1.08229e-07	2.57032e-05
cg26437112		Promoter_Associated	Island	-4.40891	0.470463	-9.25813	1.08418e-07	2.57262e-05
cg09321238	PRDM16		Island	-2.58498	1.99987	-9.25802	1.08435e-07	2.57262e-05
cg11979129	PRAMEF11		OpenSea	-2.2071	0.0151406	-9.25753	1.0851e-07	2.57312e-05
cg01809895			OpenSea	-3.05798	2.53618	-9.25632	1.08697e-07	2.57625e-05
cg23219336	LELP1		OpenSea	-2.35289	2.28826	-9.25351	1.09134e-07	2.58531e-05
cg03510186			S_Shore	-3.46298	1.78274	-9.25301	1.09212e-07	2.58587e-05
cg09994928	OR10H3		OpenSea	-1.85632	2.16757	-9.251	1.09525e-07	2.59197e-05
cg16434306	C5orf23		OpenSea	-1.54832	2.53788	-9.24823	1.09959e-07	2.60094e-05
cg16695570	MIR656		S_Shore	-2.76377	1.75798	-9.24724	1.10115e-07	2.60332e-05
[truncated: 470,603+ more rows]

## Sheet: File.6
Gene	site	Correlation_significant (-Log10(qValue))	methylation in MYCN high vs. MYCN silent	CNV
REC8	Island	6.97856	no_change	silence
TRIM4	Island	6.85755	no_change	silence
TSTD1	Island	6.31673	Hyper-Methylation	silence
KLF6	Island	6.13445	Hyper-Methylation	silence
CDC25B	Island	5.56886	Hyper-Methylation	silence
ARNT	Island	5.17813	no_change	silence
VRK2	Island	5.05127	Hyper-Methylation	silence
NENF	Island	4.84615	no_change	silence
EXOC6	Island	4.73292	Hyper-Methylation	silence
LGALS8	Island	4.66174	Hyper-Methylation	silence
MMACHC	Island	4.60922	Hypo-methylated	silence
RBM23	Island	4.55922	Hyper-Methylation	silence
EFEMP2	Island	4.48112	Hyper-Methylation	silence
LIN7C	Island	4.31659	no_change	silence
NAPEPLD	Island	4.34807	Hyper-Methylation	silence
PDCL	Island	4.1498	no_change	silence
ITSN2	Island	4.07591	Hyper-Methylation	silence
SYDE2	Island	4.0854	no_change	silence
TBC1D1	Island	4.02849	no_change	silence
NUDT16L1	Island	3.97457	Hyper-Methylation	silence
PRPF8	Island	3.98885	Hyper-Methylation	silence
SLC41A1	Island	3.89592	Hyper-Methylation	silence
FAM168A	Island	3.8315	no_change	silence
DMC1	Island	3.81389	no_change	silence
SBNO2	Island	3.77866	Hypo-methylated	silence
TMTC3	Island	3.7789	no_change	silence
CDK2AP2	Island	3.7229	Hyper-Methylation	silence
POLRMT	Island	3.71997	Hypo-methylated	silence
ISL2	Island	3.70301	no_change	silence
ESYT1	Island	3.67097	no_change	silence
LPXN	Island	3.64374	Hyper-Methylation	silence
BIRC2	Island	3.56128	no_change	silence
SLC35F2	Island	3.57344	no_change	silence
SVIP	Island	3.56519	Hyper-Methylation	silence
UBXN2A	Island	3.55682	no_change	silence
UEVLD	Island	3.57119	Hyper-Methylation	silence
DNAL1	Island	3.52757	no_change	silence
MT2A	Island	3.54309	Hyper-Methylation	silence
S100A6	Island	3.52442	no_change	silence
RAD17	Island	3.49275	no_change	silence
NQO2	Island	3.44845	Hyper-Methylation	silence
SLFN13	Island	3.45112	Hyper-Methylation	silence
ACSL3	Island	3.38417	Hyper-Methylation	silence
CREBZF	Island	3.35909	Hyper-Methylation	silence
KIAA1191	Island	3.36224	no_change	silence
LENG1	Island	3.35553	Hyper-Methylation	silence
ALDH9A1	Island	3.34266	no_change	silence
SDHB	Island	3.30108	no_change	silence
ZNF487	Island	3.29119	Hyper-Methylation	silence
CSNK1A1	Island	3.25039	no_change	silence
KCTD17	Island	3.25965	no_change	silence
LRRC57	Island	3.24941	Hyper-Methylation	silence
TK2	Island	3.26093	Hyper-Methylation	silence
ZNF318	Island	3.24486	Hyper-Methylation	silence
ATM	Island	3.18326	Hyper-Methylation	silence
C11orf54	Island	3.18789	Hyper-Methylation	silence
NDUFAF1	Island	3.20657	no_change	silence
TMEM41B	Island	3.19696	Hyper-Methylation	silence
ACTG1	Island	3.16657	no_change	silence
NLK	Island	3.15898	no_change	silence
SESN3	Island	3.15304	Hyper-Methylation	silence
RAD54B	Island	3.14304	Hyper-Methylation	silence
CHST14	Island	3.12467	Hyper-Methylation	silence
SPATA6	Island	3.12089	Hyper-Methylation	silence
EPS8	Island	3.0856	Hyper-Methylation	silence
CNNM4	Island	3.07272	Hyper-Methylation	silence
CIRBP	Island	3.05512	Hyper-Methylation	silence
NDUFS8	Island	3.05677	Hyper-Methylation	silence
RB1	Island	3.05977	no_change	silence
APOLD1	Island	3.04348	Hyper-Methylation	silence
MRPL14	Island	3.03694	no_change	silence
NR1D2	Island	3.03723	Hyper-Methylation	silence
RAB24	Island	3.01426	no_change	silence
PRNP	Island	3.00549	Hyper-Methylation	silence
CCDC82	Island	2.99311	Hyper-Methylation	silence
BNIP2	Island	2.96553	Hyper-Methylation	silence
HPDL	Island	2.96317	no_change	silence
GPBP1	Island	2.95695	Hyper-Methylation	silence
SLC2A4RG	Island	2.92493	no_change	silence
KLC4	Island	2.89822	Hyper-Methylation	silence
ZNF396	Island	2.88914	Hyper-Methylation	silence
AKAP1	Island	2.85214	no_change	silence
E2F7	Island	2.8558	no_change	silence
LRP8	Island	2.85248	no_change	silence
RAB33B	Island	2.86379	Hyper-Methylation	silence
TUFT1	Island	2.85871	no_change	silence
BCL2	Island	2.84354	Hyper-Methylation	silence
ATG10	Island	2.82638	Hyper-Methylation	silence
CABIN1	Island	2.83286	no_change	silence
C1orf112	Island	2.78752	no_change	silence
CDADC1	Island	2.76632	Hyper-Methylation	silence
DENND2C	Island	2.78795	Hyper-Methylation	silence
HSPA2	Island	2.78654	Hyper-Methylation	silence
MED19	Island	2.7783	Hyper-Methylation	silence
MRPL43	Island	2.7876	no_change	silence
PCMTD1	Island	2.7611	no_change	silence
SIK2	Island	2.79882	Hyper-Methylation	silence
SNRNP35	Island	2.75634	no_change	silence
UFSP2	Island	2.81147	Hyper-Methylation	silence
USP53	Island	2.76281	Hyper-Methylation	silence
BTG3	Island	2.71431	Hyper-Methylation	silence
FBXO8	Island	2.71595	no_change	silence
KLHDC1	Island	2.73577	Hyper-Methylation	silence
MAN1C1	Island	2.71557	no_change	silence
PAK1	Island	2.72927	Hyper-Methylation	silence
RDM1	Island	2.72262	no_change	silence
TTC19	Island	2.71754	no_change	silence
VTI1B	Island	2.73539	no_change	silence
DIAPH1	Island	2.69516	Hyper-Methylation	silence
GOLGB1	Island	2.69817	Hyper-Methylation	silence
PHGDH	Island	2.69265	no_change	silence
C2CD2L	Island	2.67819	no_change	silence
SPATA5	Island	2.67578	no_change	silence
ANKRD13D	Island	2.65714	Hyper-Methylation	silence
CCDC126	Island	2.6633	no_change	silence
CYBA	Island	2.66571	Hypo-methylated	silence
GGA2	Island	2.6588	no_change	silence
TMEM87B	Island	2.65388	no_change	silence
ZC3HAV1L	Island	2.6515	Hyper-Methylation	silence
USP8	Island	2.64557	no_change	silence
RAB3D	Island	2.6413	no_change	silence
ARL6IP1	Island	2.63814	Hyper-Methylation	silence
FANCF	Island	2.62277	Hyper-Methylation	silence
LNPEP	Island	2.63236	Hyper-Methylation	silence
PTER	Island	2.62716	no_change	silence
WIPF2	Island	2.62166	no_change	silence
ZNF554	Island	2.62518	Hyper-Methylation	silence
TMEM135	Island	2.61735	Hyper-Methylation	silence
SETD3	Island	2.60986	no_change	silence
CLEC16A	Island	2.59674	no_change	silence
OSBPL3	Island	2.59781	Hyper-Methylation	silence
TMEM220	Island	2.59402	Hyper-Methylation	silence
UBL3	Island	2.59196	Hyper-Methylation	silence
INO80E	Island	2.57856	Hyper-Methylation	silence
ITPR2	Island	2.58089	Hyper-Methylation	silence
NR3C1	Island	2.57182	Hyper-Methylation	silence
PPME1	Island	2.57424	Hyper-Methylation	silence
CPEB3	Island	2.5545	Hyper-Methylation	silence
HMGN1	Island	2.53961	Hyper-Methylation	silence
MBTPS1	Island	2.54017	Hyper-Methylation	silence
NMNAT3	Island	2.53553	Hypo-methylated	silence
ACADS	Island	2.50668	no_change	silence
TBC1D10A	Island	2.49826	no_change	silence
EIF2AK2	Island	2.47325	Hyper-Methylation	silence
GNAT1	Island	2.47851	no_change	silence
INPP1	Island	2.47362	no_change	silence
PHLPP1	Island	2.47258	no_change	silence
PNPLA8	Island	2.48184	no_change	silence
ATP6V1E1	Island	2.46653	no_change	silence
IL17D	Island	2.46199	no_change	silence
SERTAD2	Island	2.4568	no_change	silence
SRP54	Island	2.45384	Hyper-Methylation	silence
GATAD2B	Island	2.444	Hyper-Methylation	silence
ORMDL1	Island	2.43944	Hyper-Methylation	silence
PDLIM5	Island	2.44826	no_change	silence
SCARB2	Island	2.44472	Hyper-Methylation	silence
TCEA2	Island	2.44348	Hyper-Methylation	silence
ZNF611	Island	2.43982	Hyper-Methylation	silence
CCNA2	Island	2.42283	no_change	silence
CTR9	Island	2.42643	no_change	silence
GOLGA2	Island	2.42112	no_change	silence
PPARD	Island	2.42629	Hyper-Methylation	silence
TOM1L2	Island	2.43409	no_change	silence
ZMYM1	Island	2.42871	no_change	silence
ZNF354A	Island	2.41752	no_change	silence
ABHD5	Island	2.41077	no_change	silence
RETSAT	Island	2.41255	no_change	silence
NEK7	Island	2.40218	Hyper-Methylation	silence
PARVB	Island	2.4007	Hyper-Methylation	silence
TP53BP2	Island	2.4035	no_change	silence
ACP2	Island	2.38868	no_change	silence
PMS1	Island	2.38483	Hyper-Methylation	silence
MFGE8	Island	2.37935	no_change	silence
TMEM50B	Island	2.37848	no_change	silence
ADAL	Island	2.36022	Hyper-Methylation	silence
ARL1	Island	2.36037	Hyper-Methylation	silence
C16orf72	Island	2.3511	no_change	silence
C2CD3	Island	2.35454	Hyper-Methylation	silence
CMBL	Island	2.34578	Hypo-methylated	silence
CSTF1	Island	2.359	Hyper-Methylation	silence
ENO2	Island	2.35766	Hyper-Methylation	silence
MAP3K12	Island	2.34845	no_change	silence
PTEN	Island	2.3658	Hyper-Methylation	silence
RNF169	Island	2.36805	no_change	silence
SLC22A5	Island	2.3684	Hyper-Methylation	silence
TSC22D2	Island	2.35661	no_change	silence
ULK4	Island	2.34613	no_change	silence
YIPF2	Island	2.34662	no_change	silence
RASA2	Island	2.33956	Hyper-Methylation	silence
GABARAPL1	Island	2.33235	Hyper-Methylation	silence
SMARCA2	Island	2.3281	no_change	silence
FBXO42	Island	2.31508	no_change	silence
SLC12A6	Island	2.31468	no_change	silence
ABCA7	Island	2.27863	Hyper-Methylation	silence
ADCY4	Island	2.28309	Hypo-methylated	silence
FBXO33	Island	2.29109	Hyper-Methylation	silence
GADD45G	Island	2.28454	no_change	silence
GALNT10	Island	2.27857	no_change	silence
LSM14A	Island	2.29021	Hyper-Methylation	silence
NSUN4	Island	2.28347	no_change	silence
SPCS3	Island	2.28615	no_change	silence
ASB8	Island	2.2717	no_change	silence
DNAH7	Island	2.26929	no_change	silence
HSBP1L1	Island	2.26992	Hyper-Methylation	silence
KCNC4	Island	2.2625	no_change	silence
TOB2	Island	2.26303	no_change	silence
LONP2	Island	2.25047	Hyper-Methylation	silence
SAP30L	Island	2.24266	Hyper-Methylation	silence
C7orf25	Island	2.23091	Hyper-Methylation	silence
B4GALT1	Island	2.21337	no_change	silence
DIS3L	Island	2.22491	Hyper-Methylation	silence
LEPR	Island	2.22416	no_change	silence
NCOA3	Island	2.21491	Hypo-methylated	silence
NEK11	Island	2.21481	no_change	silence
SPATA2L	Island	2.22146	no_change	silence
TMEM138	Island	2.21798	no_change	silence
ZMYND11	Island	2.21344	no_change	silence
CRY2	Island	2.21042	no_change	silence
FRYL	Island	2.20541	Hyper-Methylation	silence
PRMT7	Island	2.20346	Hyper-Methylation	silence
SDF2L1	Island	2.19992	no_change	silence
KIF13B	Island	2.19322	no_change	silence
SREBF1	Island	2.18902	Hyper-Methylation	silence
N4BP2	Island	2.17942	no_change	silence
ZNF862	Island	2.17748	no_change	silence
GOLGA1	Island	2.16879	no_change	silence
ZNF502	Island	2.16979	Hyper-Methylation	silence
C4orf33	Island	2.1662	no_change	silence
PIK3AP1	Island	2.16214	Hypo-methylated	silence
ELMO1	Island	2.15952	Hyper-Methylation	silence
NUDT6	Island	2.15628	no_change	silence
IFT20	Island	2.14867	no_change	silence
PRKAA1	Island	2.14791	Hyper-Methylation	silence
USP2	Island	2.14845	no_change	silence
COG6	Island	2.14089	no_change	silence
SPAG16	Island	2.13693	Hyper-Methylation	silence
SUMF1	Island	2.14405	no_change	silence
TRIM25	Island	2.13888	Hyper-Methylation	silence
ZDHHC2	Island	2.13743	no_change	silence
ZFYVE27	Island	2.14269	Hyper-Methylation	silence
CWF19L2	Island	2.13409	Hyper-Methylation	silence
POLK	Island	2.12266	no_change	silence
TMEM9B	Island	2.12304	no_change	silence
TESK1	Island	2.11922	Hyper-Methylation	silence
COX11	Island	2.11594	Hyper-Methylation	silence
ERMAP	Island	2.11636	no_change	silence
FAM98C	Island	2.11425	Hyper-Methylation	silence
LRRC8B	Island	2.10944	no_change	silence
PHACTR2	Island	2.10848	Hyper-Methylation	silence
FBXO21	Island	2.09974	no_change	silence
RUFY3	Island	2.1009	no_change	silence
INTS4	Island	2.09404	Hyper-Methylation	silence
ARHGAP12	Island	2.09146	no_change	silence
GCA	Island	2.08504	Hyper-Methylation	silence
EML5	Island	2.07166	no_change	silence
KCTD3	Island	2.07347	Hyper-Methylation	silence
PDE6D	Island	2.07685	no_change	silence
RASSF3	Island	2.07408	no_change	silence
SNX21	Island	2.07844	Hyper-Methylation	silence
SOCS2	Island	2.07285	Hyper-Methylation	silence
AFF4	Island	2.06489	no_change	silence
PALB2	Island	2.06421	no_change	silence
RUSC1	Island	2.0609	no_change	silence
TCF7	Island	2.06245	no_change	silence
ZNF480	Island	2.06151	no_change	silence
LRFN3	Island	2.055	Hyper-Methylation	silence
TCFL5	Island	2.05494	no_change	silence
VPS36	Island	2.05687	Hyper-Methylation	silence
ITPR3	Island	2.04894	no_change	silence
PIP4K2C	Island	2.04799	Hyper-Methylation	silence
RAB14	Island	2.05001	no_change	silence
ABHD3	Island	2.04047	Hyper-Methylation	silence
PPM1J	Island	2.04136	no_change	silence
YIPF3	Island	2.04315	no_change	silence
ZBTB4	Island	2.04161	Hyper-Methylation	silence
B4GALT7	Island	2.03427	no_change	silence
EED	Island	2.03643	Hyper-Methylation	silence
ERLIN2	Island	2.03485	no_change	silence
VPS37C	Island	2.0353	Hyper-Methylation	silence
ANXA11	Island	2.03228	no_change	silence
ZDHHC16	Island	2.02985	Hyper-Methylation	silence
B4GALT4	Island	2.01755	no_change	silence
COQ7	Island	2.01749	no_change	silence
DUS1L	Island	2.02265	Hypo-methylated	silence
GK5	Island	2.01604	no_change	silence
NOD1	Island	2.01814	Hyper-Methylation	silence
PGBD1	Island	2.01976	Hyper-Methylation	silence
PHF1	Island	2.02046	Hyper-Methylation	silence
RNF34	Island	2.01576	no_change	silence
SP4	Island	2.01332	Hyper-Methylation	silence
TTBK2	Island	2.01218	no_change	silence
UBR7	Island	2.01446	no_change	silence
KLF2	Island	2.00734	no_change	silence
TNFAIP1	Island	2.00115	no_change	silence
DCAF8	Island	1.99706	no_change	silence
PAIP2	Island	1.99353	no_change	silence
POLR2I	Island	1.99375	no_change	silence
DHRS12	Island	1.98263	Hyper-Methylation	silence
DOCK8	Island	1.97968	Hyper-Methylation	silence
GABARAPL2	Island	1.98376	Hyper-Methylation	silence
NIPA1	Island	1.9878	Hyper-Methylation	silence
NTN1	Island	1.97749	no_change	silence
ORAI2	Island	1.97671	no_change	silence
PEBP1	Island	1.98247	Hypo-methylated	silence
PPFIA1	Island	1.97506	no_change	silence
SEMA7A	Island	1.97625	Hyper-Methylation	silence
SLC46A3	Island	1.9784	Hyper-Methylation	silence
TMEM165	Island	1.98263	no_change	silence
MYCBP2	Island	1.97175	no_change	silence
ZNF805	Island	1.97277	Hyper-Methylation	silence
MTMR10	Island	1.95731	no_change	silence
TMEM209	Island	1.95296	Hyper-Methylation	silence
WDR47	Island	1.95218	Hyper-Methylation	silence
TMEM53	Island	1.95001	Hyper-Methylation	silence
KDM2A	Island	1.94862	Hyper-Methylation	silence
MDH1B	Island	1.94715	no_change	silence
ADIPOR1	Island	1.93349	no_change	silence
ALAD	Island	1.94283	Hyper-Methylation	silence
DNAJC24	Island	1.93768	Hyper-Methylation	silence
FBXO46	Island	1.94245	Hyper-Methylation	silence
JRKL	Island	1.93667	Hyper-Methylation	silence
MOAP1	Island	1.93779	Hypo-methylated	silence
MORN2	Island	1.93923	Hyper-Methylation	silence
PARD6B	Island	1.93742	Hyper-Methylation	silence
SKAP2	Island	1.93364	Hyper-Methylation	silence
TES	Island	1.93408	no_change	silence
VPS26A	Island	1.94466	no_change	silence
AP4S1	Island	1.92904	no_change	silence
KCTD13	Island	1.92438	no_change	silence
TMEM185B	Island	1.93022	Hyper-Methylation	silence
USP21	Island	1.92478	Hyper-Methylation	silence
USP28	Island	1.92562	no_change	silence
WBP2NL	Island	1.92588	no_change	silence
VPS13C	Island	1.92212	no_change	silence
HAX1	Island	1.91254	Hyper-Methylation	silence
MTRR	Island	1.91208	no_change	silence
PICALM	Island	1.91066	no_change	silence
COPS8	Island	1.90738	Hyper-Methylation	silence
VPS45	Island	1.90826	Hyper-Methylation	silence
HINFP	Island	1.90567	Hyper-Methylation	silence
C7orf26	Island	1.90049	no_change	silence
GIPC1	Island	1.90008	no_change	silence
RELT	Island	1.90267	Hyper-Methylation	silence
RPS6KL1	Island	1.90326	no_change	silence
MORF4L1	Island	1.89616	no_change	silence
LRTOMT	Island	1.89181	Hyper-Methylation	silence
RAB5B	Island	1.88844	Hyper-Methylation	silence
BRD8	Island	1.88333	no_change	silence
DYNLRB1	Island	1.88266	no_change	silence
FOXA3	Island	1.88296	no_change	silence
PCGF5	Island	1.88436	no_change	silence
ADD3	Island	1.87999	Hyper-Methylation	silence
BBS9	Island	1.87916	Hyper-Methylation	silence
ATP6V1B2	Island	1.87775	no_change	silence
AP1G1	Island	1.87576	no_change	silence
CWC15	Island	1.87533	Hyper-Methylation	silence
KIF2A	Island	1.87157	Hyper-Methylation	silence
MAST3	Island	1.87186	Hyper-Methylation	silence
ARL2BP	Island	1.86812	Hyper-Methylation	silence
HIBCH	Island	1.86809	no_change	silence
TTC30B	Island	1.86729	Hyper-Methylation	silence
REEP5	Island	1.86353	no_change	silence
SLC16A3	Island	1.86217	Hypo-methylated	silence
DHRS7B	Island	1.86088	Hyper-Methylation	silence
TRADD	Island	1.86012	no_change	silence
BBC3	Island	1.85699	Hypo-methylated	silence
ARPC1B	Island	1.85146	no_change	silence
CCDC134	Island	1.85186	Hyper-Methylation	silence
SYNJ1	Island	1.85152	no_change	silence
TBCA	Island	1.853	no_change	silence
ZDHHC5	Island	1.85047	no_change	silence
HERPUD2	Island	1.84854	no_change	silence
ZNF844	Island	1.84667	Hyper-Methylation	silence
STXBP1	Island	1.84236	no_change	silence
TRIM45	Island	1.84103	no_change	silence
ERC1	Island	1.83902	no_change	silence
AKTIP	Island	1.82728	no_change	silence
DCTN4	Island	1.82865	no_change	silence
DIP2B	Island	1.83083	no_change	silence
GALNT2	Island	1.82968	no_change	silence
PCMTD2	Island	1.82889	Hyper-Methylation	silence
SLC25A44	Island	1.83663	no_change	silence
SSH2	Island	1.82713	no_change	silence
TTLL1	Island	1.8336	no_change	silence
TUBE1	Island	1.8308	Hyper-Methylation	silence
ZNF75A	Island	1.83245	Hyper-Methylation	silence
CDAN1	Island	1.82492	no_change	silence
TMEM107	Island	1.82255	Hyper-Methylation	silence
UBE2J1	Island	1.8216	Hyper-Methylation	silence
ARL16	Island	1.81653	no_change	silence
KAT5	Island	1.81721	no_change	silence
CABYR	Island	1.8152	no_change	silence
ATP6V0D1	Island	1.81158	no_change	silence
BCL3	Island	1.81082	Hypo-methylated	silence
ING2	Island	1.81231	Hyper-Methylation	silence
LRRC28	Island	1.81259	Hyper-Methylation	silence
FADS3	Island	1.80612	Hyper-Methylation	silence
AFF1	Island	1.80277	Hyper-Methylation	silence
TNIP1	Island	1.80335	no_change	silence
IKBKB	Island	1.80088	Hyper-Methylation	silence
STT3A	Island	1.79912	no_change	silence
CRELD1	Island	1.79699	no_change	silence
ZZEF1	Island	1.79721	no_change	silence
RALGAPA1	Island	1.79566	no_change	silence
RNF10	Island	1.79509	no_change	silence
ABCB8	Island	1.78888	Hyper-Methylation	silence
GPX1	Island	1.78824	Hypo-methylated	silence
PRELID2	Island	1.78715	Hyper-Methylation	silence
ZNF215	Island	1.78731	no_change	silence
TRDMT1	Island	1.78598	Hypo-methylated	silence
B2M	Island	1.78344	Hyper-Methylation	silence
RALB	Island	1.78273	Hyper-Methylation	silence
ZDHHC17	Island	1.78402	Hyper-Methylation	silence
CNTD1	Island	1.78049	no_change	silence
TRIM41	Island	1.77214	no_change	silence
ANXA4	Island	1.76999	Hyper-Methylation	silence
FDXACB1	Island	1.76807	no_change	silence
THEM4	Island	1.76576	Hyper-Methylation	silence
UBXN4	Island	1.76414	no_change	silence
FLNB	Island	1.76203	Hypo-methylated	silence
PYROXD1	Island	1.7619	Hyper-Methylation	silence
GDPD5	Island	1.7592	Hyper-Methylation	silence
ARL15	Island	1.75669	no_change	silence
ATP11B	Island	1.74956	no_change	silence
CDC42BPG	Island	1.75024	no_change	silence
CLPTM1	Island	1.74985	Hyper-Methylation	silence
FSD1L	Island	1.74707	no_change	silence
HOXA1	Island	1.7522	Hyper-Methylation	silence
IDH3A	Island	1.74737	no_change	silence
MADD	Island	1.7535	no_change	silence
POU6F1	Island	1.74589	Hyper-Methylation	silence
PPIL6	Island	1.74771	no_change	silence
RPL39L	Island	1.75614	no_change	silence
SAMM50	Island	1.75609	Hypo-methylated	silence
SVIL	Island	1.752	Hyper-Methylation	silence
TGOLN2	Island	1.75019	no_change	silence
RNF38	Island	1.74379	no_change	silence
MPP5	Island	1.74088	Hyper-Methylation	silence
EZR	Island	1.73905	Hyper-Methylation	silence
PPP1R13L	Island	1.73888	no_change	silence
AGAP3	Island	1.73222	no_change	silence
ARL6IP5	Island	1.72619	no_change	silence
BLCAP	Island	1.73478	Hyper-Methylation	silence
CLK3	Island	1.72478	no_change	silence
DCLRE1A	Island	1.72113	Hyper-Methylation	silence
ELP4	Island	1.72326	no_change	silence
ENSA	Island	1.72241	Hyper-Methylation	silence
EXPH5	Island	1.72365	Hyper-Methylation	silence
HDAC7	Island	1.73203	Hypo-methylated	silence
KIAA0895	Island	1.72626	Hyper-Methylation	silence
NFKBIZ	Island	1.72381	Hyper-Methylation	silence
NT5DC1	Island	1.72104	no_change	silence
PIGH	Island	1.72084	Hyper-Methylation	silence
PIGS	Island	1.72407	no_change	silence
PKN2	Island	1.72981	Hyper-Methylation	silence
RBM42	Island	1.73149	no_change	silence
RGS10	Island	1.73575	no_change	silence
SCOC	Island	1.72372	Hyper-Methylation	silence
TRAM2	Island	1.72995	Hyper-Methylation	silence
UPF1	Island	1.72904	Hyper-Methylation	silence
ACADM	Island	1.71954	no_change	silence
TMUB2	Island	1.71804	no_change	silence
GOLGA3	Island	1.70936	no_change	silence
HADHB	Island	1.7099	no_change	silence
EPB41	Island	1.7015	no_change	silence
NEK10	Island	1.70259	Hyper-Methylation	silence
PABPC1L	Island	1.7006	Hyper-Methylation	silence
PLOD1	Island	1.70362	no_change	silence
RPP25	Island	1.70126	no_change	silence
SLC25A42	Island	1.70246	Hyper-Methylation	silence
MEF2D	Island	1.6965	Hyper-Methylation	silence
CTNNBL1	Island	1.69319	Hyper-Methylation	silence
RPN2	Island	1.69263	no_change	silence
SEC14L2	Island	1.6945	no_change	silence
SIRT2	Island	1.69323	Hyper-Methylation	silence
TTC9C	Island	1.69152	no_change	silence
ADHFE1	Island	1.68662	Hyper-Methylation	silence
ARL13B	Island	1.68867	no_change	silence
CCDC66	Island	1.68833	no_change	silence
KIAA0513	Island	1.68677	Hyper-Methylation	silence
PCYOX1L	Island	1.68719	no_change	silence
RABEP2	Island	1.68594	no_change	silence
SLC26A6	Island	1.68825	no_change	silence
CCNYL1	Island	1.68156	no_change	silence
ING1	Island	1.67919	Hyper-Methylation	silence
ACTR2	Island	1.67514	no_change	silence
NBPF3	Island	1.67438	Hyper-Methylation	silence
SLC29A1	Island	1.67448	Hyper-Methylation	silence
MTIF3	Island	1.6691	Hyper-Methylation	silence
PPM1B	Island	1.66762	Hyper-Methylation	silence
PCSK7	Island	1.66597	no_change	silence
DENND4A	Island	1.66228	no_change	silence
FOXO1	Island	1.66212	Hyper-Methylation	silence
TIRAP	Island	1.66322	no_change	silence
NAGA	Island	1.66134	Hyper-Methylation	silence
RABGEF1	Island	1.65675	no_change	silence
FITM2	Island	1.65055	Hyper-Methylation	silence
CC2D1A	Island	1.64845	no_change	silence
TECR	Island	1.64759	Hyper-Methylation	silence
SGPP1	Island	1.64601	no_change	silence
SCAMP5	Island	1.64245	Hyper-Methylation	silence
ZFP90	Island	1.63939	no_change	silence
COPA	Island	1.63663	Hyper-Methylation	silence
COQ10B	Island	1.63757	no_change	silence
DTX4	Island	1.63311	Hyper-Methylation	silence
SEL1L3	Island	1.63373	Hypo-methylated	silence
BBS7	Island	1.63026	no_change	silence
DTWD2	Island	1.63151	no_change	silence
FUZ	Island	1.63142	no_change	silence
RAI1	Island	1.63012	no_change	silence
ATR	Island	1.62829	no_change	silence
SEPHS2	Island	1.62571	no_change	silence
BANP	Island	1.62302	no_change	silence
CASC1	Island	1.61613	no_change	silence
FAM76A	Island	1.62249	Hyper-Methylation	silence
HINT3	Island	1.61261	no_change	silence
KPNA6	Island	1.6171	no_change	silence
MRPS36	Island	1.61281	Hyper-Methylation	silence
NAA38	Island	1.6216	Hyper-Methylation	silence
PEX12	Island	1.61513	no_change	silence
RAB3IP	Island	1.61314	no_change	silence
RTN4	Island	1.61883	no_change	silence
SPEF2	Island	1.614	Hyper-Methylation	silence
STX3	Island	1.61313	no_change	silence
ZFYVE16	Island	1.61683	no_change	silence
CUL5	Island	1.61165	no_change	silence
ABHD4	Island	1.60359	no_change	silence
AGGF1	Island	1.60534	no_change	silence
ALG6	Island	1.60457	Hyper-Methylation	silence
HAGH	Island	1.60302	no_change	silence
KPNA3	Island	1.60317	Hyper-Methylation	silence
MED29	Island	1.60309	Hyper-Methylation	silence
OSGIN2	Island	1.60961	no_change	silence
OXR1	Island	1.60583	no_change	silence
RACGAP1	Island	1.60713	no_change	silence
SDC4	Island	1.60644	Hyper-Methylation	silence
WDR11	Island	1.61005	no_change	silence
FAM89B	Island	1.59974	no_change	silence
PSRC1	Island	1.59922	no_change	silence
HEATR4	Island	1.59779	no_change	silence
CDS2	Island	1.59626	no_change	silence
CXXC5	Island	1.59348	no_change	silence
NKIRAS1	Island	1.59278	Hypo-methylated	silence
S100PBP	Island	1.59385	Hyper-Methylation	silence
TYMS	Island	1.59404	no_change	silence
GOT1	Island	1.59007	no_change	silence
NEU3	Island	1.58927	Hyper-Methylation	silence
PDIK1L	Island	1.58953	Hyper-Methylation	silence
SLAIN2	Island	1.58489	no_change	silence
CREB3	Island	1.5819	Hyper-Methylation	silence
ANAPC11	Island	1.57777	Hyper-Methylation	silence
BCL7B	Island	1.57579	Hyper-Methylation	silence
CFLAR	Island	1.57876	Hyper-Methylation	silence
DNAJC21	Island	1.57812	no_change	silence
ELL3	Island	1.57585	no_change	silence
MSI2	Island	1.57484	no_change	silence
SOAT1	Island	1.57456	Hyper-Methylation	silence
ALG9	Island	1.56668	Hyper-Methylation	silence
GPATCH8	Island	1.5679	no_change	silence
RNF126	Island	1.56665	no_change	silence
TEF	Island	1.56277	no_change	silence
ANKS1A	Island	1.55991	no_change	silence
CCDC84	Island	1.5603	no_change	silence
SLC48A1	Island	1.56008	no_change	silence
BRPF3	Island	1.55671	Hyper-Methylation	silence
ARNTL	Island	1.55464	Hypo-methylated	silence
ATG3	Island	1.55365	no_change	silence
ARCN1	Island	1.55297	no_change	silence
SLC25A16	Island	1.55046	no_change	silence
CSNK1G1	Island	1.54949	no_change	silence
INPP5K	Island	1.54245	Hyper-Methylation	silence
RNGTT	Island	1.54286	Hyper-Methylation	silence
DNAJC3	Island	1.54124	Hyper-Methylation	silence
ERAP1	Island	1.53711	no_change	silence
FCHSD2	Island	1.53478	no_change	silence
MED7	Island	1.53477	no_change	silence
RASSF4	Island	1.53227	no_change	silence
RNF14	Island	1.53063	Hyper-Methylation	silence
TRIOBP	Island	1.52896	no_change	silence
MGST3	Island	1.52771	Hyper-Methylation	silence
RDH13	Island	1.52723	Hyper-Methylation	silence
ITGB8	Island	1.52594	no_change	silence
TMEM127	Island	1.52359	no_change	silence
ST3GAL4	Island	1.5219	no_change	silence
BCAS3	Island	1.52071	Hyper-Methylation	silence
PPM1A	Island	1.5174	no_change	silence
MGAT1	Island	1.51638	Hypo-methylated	silence
TIMELESS	Island	1.51587	no_change	silence
PMVK	Island	1.5138	Hyper-Methylation	silence
IRF3	Island	1.51031	no_change	silence
SLC25A29	Island	1.50937	no_change	silence
DHDDS	Island	1.50833	no_change	silence
DEPDC1	Island	1.50511	no_change	silence
MTRF1L	Island	1.50353	Hyper-Methylation	silence
ZNF444	Island	1.50264	no_change	silence
EXOC8	Island	1.4992	no_change	silence
REST	Island	1.49887	Hyper-Methylation	silence
ACSL1	Island	1.49111	no_change	silence
DNAI1	Island	1.4917	no_change	silence
FBXO9	Island	1.49391	Hyper-Methylation	silence
MAP4K3	Island	1.49454	no_change	silence
SLC35E3	Island	1.49474	no_change	silence
SPOPL	Island	1.49078	no_change	silence
ST3GAL6	Island	1.4965	no_change	silence
STK35	Island	1.49354	no_change	silence
STXBP3	Island	1.49112	Hyper-Methylation	silence
WDR25	Island	1.49655	Hypo-methylated	silence
TSG101	Island	1.49013	no_change	silence
ITSN1	Island	1.48826	no_change	silence
LYST	Island	1.48786	no_change	silence
WRAP53	Island	1.486	no_change	silence
ZNF335	Island	1.48541	no_change	silence
NAB1	Island	1.48403	no_change	silence
ZFP36L2	Island	1.48241	no_change	silence
OTUD7B	Island	1.48158	no_change	silence
ZNF615	Island	1.48036	no_change	silence
ARID3B	Island	1.47847	Hyper-Methylation	silence
INPP4A	Island	1.47797	Hyper-Methylation	silence
POGK	Island	1.47826	no_change	silence
SLC26A2	Island	1.47779	Hyper-Methylation	silence
ADCK2	Island	1.47457	no_change	silence
COG2	Island	1.4752	no_change	silence
PLK3	Island	1.47417	Hypo-methylated	silence
POLR2A	Island	1.47376	no_change	silence
PEX3	Island	1.4717	Hyper-Methylation	silence
TMEM64	Island	1.47165	no_change	silence
WHAMM	Island	1.46919	no_change	silence
ADD1	Island	1.46814	Hyper-Methylation	silence
DGKE	Island	1.46677	no_change	silence
NIPAL2	Island	1.46782	Hyper-Methylation	silence
C18orf25	Island	1.46177	no_change	silence
CDK5RAP2	Island	1.46311	Hyper-Methylation	silence
LENG8	Island	1.46097	no_change	silence
LIG1	Island	1.46352	Hyper-Methylation	silence
MGAT4A	Island	1.46111	no_change	silence
PIGV	Island	1.46153	Hyper-Methylation	silence
SMAP2	Island	1.46356	Hyper-Methylation	silence
VRK3	Island	1.4605	Hyper-Methylation	silence
FCHO2	Island	1.45668	no_change	silence
LPIN2	Island	1.45635	no_change	silence
SH3BP5L	Island	1.45746	no_change	silence
SPATS2	Island	1.45606	no_change	silence
ATMIN	Island	1.45247	no_change	silence
CCDC92	Island	1.45264	no_change	silence
GDAP2	Island	1.4514	Hyper-Methylation	silence
LRRC23	Island	1.45149	Hyper-Methylation	silence
PPM1M	Island	1.45221	Hyper-Methylation	silence
ACAP2	Island	1.44871	no_change	silence
GAN	Island	1.44303	Hyper-Methylation	silence
IFT122	Island	1.44314	no_change	silence
SUSD1	Island	1.4436	no_change	silence
WWP1	Island	1.44248	no_change	silence
ZNF2	Island	1.44338	no_change	silence
CLP1	Island	1.44138	no_change	silence
RSPH3	Island	1.44084	Hyper-Methylation	silence
HABP4	Island	1.43987	no_change	silence
RNLS	Island	1.43929	Hyper-Methylation	silence
CHKA	Island	1.43501	Hyper-Methylation	silence
CPT1C	Island	1.43513	Hyper-Methylation	silence
NOXA1	Island	1.43458	no_change	silence
TMEM147	Island	1.43537	no_change	silence
TPST2	Island	1.43526	no_change	silence
TRIP4	Island	1.43459	no_change	silence
PARP12	Island	1.43395	no_change	silence
SPAG1	Island	1.43301	Hyper-Methylation	silence
MYO1D	Island	1.43116	no_change	silence
SUPT7L	Island	1.43169	no_change	silence
ZDHHC4	Island	1.43087	no_change	silence
GPN3	Island	1.43001	no_change	silence
BICD1	Island	1.42797	no_change	silence
GLYCTK	Island	1.42834	no_change	silence
GSPT1	Island	1.42896	Hypo-methylated	silence
C9orf40	Island	1.42394	Hyper-Methylation	silence
FBP1	Island	1.42436	no_change	silence
PRPF3	Island	1.4239	Hyper-Methylation	silence
PMM1	Island	1.42006	Hyper-Methylation	silence
PRKCA	Island	1.42	no_change	silence
PXMP4	Island	1.42	no_change	silence
RAB40C	Island	1.4225	Hyper-Methylation	silence
TIGD2	Island	1.42208	no_change	silence
TPM1	Island	1.4214	no_change	silence
CAPS2	Island	1.41881	Hyper-Methylation	silence
FBXL17	Island	1.41898	no_change	silence
STK39	Island	1.41832	no_change	silence
TRAF6	Island	1.41644	Hyper-Methylation	silence
MAP3K9	Island	1.41549	no_change	silence
MEA1	Island	1.41373	Hyper-Methylation	silence
NCSTN	Island	1.41426	no_change	silence
RHOT2	Island	1.4148	Hyper-Methylation	silence
RAB28	Island	1.40994	no_change	silence
SOCS5	Island	1.41004	no_change	silence
DERL2	Island	1.40806	no_change	silence
SYVN1	Island	1.40643	no_change	silence
ZNF235	Island	1.40678	no_change	silence
FBXW2	Island	1.40205	no_change	silence
SLU7	Island	1.40206	no_change	silence
MLLT6	Island	1.40089	no_change	silence
ZBTB11	Island	1.40049	Hyper-Methylation	silence
CINP	Island	1.39692	no_change	silence
FAM161A	Island	1.39747	no_change	silence
OMA1	Island	1.3981	Hyper-Methylation	silence
SH3GLB1	Island	1.39934	Hyper-Methylation	silence
TMEM160	Island	1.39715	no_change	silence
ABCA1	Island	1.39217	no_change	silence
ARHGEF12	Island	1.38985	no_change	silence
CYLD	Island	1.39295	Hyper-Methylation	silence
PPA1	Island	1.39182	Hypo-methylated	silence
PRMT2	Island	1.39095	no_change	silence
RMND5B	Island	1.38941	no_change	silence
SIRT1	Island	1.39141	no_change	silence
SLC36A4	Island	1.39026	Hyper-Methylation	silence
SNIP1	Island	1.39111	no_change	silence
TRIM47	Island	1.38914	no_change	silence
ASPH	Island	1.38643	no_change	silence
COPS7A	Island	1.38442	Hyper-Methylation	silence
HVCN1	Island	1.38713	Hypo-methylated	silence
REPS1	Island	1.38455	no_change	silence
VPS33A	Island	1.38441	no_change	silence
WDR31	Island	1.38586	no_change	silence
SLC9A8	Island	1.38371	Hyper-Methylation	silence
CLDND1	Island	1.38273	no_change	silence
STIM2	Island	1.38242	no_change	silence
SNAPIN	Island	1.38127	Hyper-Methylation	silence
DNAJB2	Island	1.38031	no_change	silence
CXCR4	Island	1.37904	no_change	silence
LRRFIP2	Island	1.37863	no_change	silence
SEL1L	Island	1.37934	Hypo-methylated	silence
ZBTB41	Island	1.37604	Hyper-Methylation	silence
PARP4	Island	1.37086	no_change	silence
PCM1	Island	1.37154	Hyper-Methylation	silence
PPM1K	Island	1.37023	Hyper-Methylation	silence
SPATA2	Island	1.37059	Hyper-Methylation	silence
TRIM52	Island	1.37039	Hyper-Methylation	silence
GDE1	Island	1.36969	Hyper-Methylation	silence
ZNF592	Island	1.36919	Hyper-Methylation	silence
AFTPH	Island	1.36304	no_change	silence
ALKBH7	Island	1.35958	no_change	silence
ANKRD49	Island	1.36314	no_change	silence
CCDC42	Island	1.36234	no_change	silence
CLPX	Island	1.3638	no_change	silence
CYP46A1	Island	1.36407	no_change	silence
ENOPH1	Island	1.36119	no_change	silence
GPR19	Island	1.36258	Hyper-Methylation	silence
HSF1	Island	1.36391	no_change	silence
KCTD6	Island	1.35995	Hyper-Methylation	silence
MAP4K2	Island	1.35955	no_change	silence
MNS1	Island	1.36003	Hyper-Methylation	silence
OSTM1	Island	1.36649	no_change	silence
PHKB	Island	1.36172	no_change	silence
SCD	Island	1.36009	no_change	silence
ST3GAL5	Island	1.36067	no_change	silence
TMEM126A	Island	1.36008	Hyper-Methylation	silence
ZBTB37	Island	1.35867	no_change	silence
APPBP2	Island	1.35435	no_change	silence
CNOT4	Island	1.35664	no_change	silence
DVL2	Island	1.35442	Hyper-Methylation	silence
FAM104A	Island	1.35549	Hyper-Methylation	silence
GLI1	Island	1.3544	Hyper-Methylation	silence
PEF1	Island	1.35449	Hyper-Methylation	silence
SLC39A13	Island	1.35744	no_change	silence
ZNF23	Island	1.35656	no_change	silence
DLX4	Island	1.35274	no_change	silence
TRIM68	Island	1.35243	no_change	silence
IPO9	Island	1.35158	no_change	silence
BBS5	Island	1.34855	no_change	silence
KCTD7	Island	1.34815	no_change	silence
LIN7B	Island	1.34827	no_change	silence
LOC100268168	Island	1.34827	Hyper-Methylation	silence
METTL5	Island	1.35043	no_change	silence
PPP2R1B	Island	1.3492	Hyper-Methylation	silence
ASPSCR1	Island	1.34646	Hypo-methylated	silence
CAMTA2	Island	1.34647	Hyper-Methylation	silence
MAN1A1	Island	1.3444	no_change	silence
ARHGAP26	Island	1.34383	no_change	silence
PGBD2	Island	1.34318	Hyper-Methylation	silence
HSDL2	Island	1.33987	no_change	silence
ZNF461	Island	1.3395	no_change	silence
SYNRG	Island	1.33788	no_change	silence
USP38	Island	1.33788	no_change	silence
CHD6	Island	1.33652	no_change	silence
ZNF671	Island	1.33312	Hyper-Methylation	silence
ANXA6	Island	1.33112	no_change	silence
FGD6	Island	1.33164	no_change	silence
RAP1A	Island	1.33157	no_change	silence
SCAMP2	Island	1.33139	no_change	silence
ATP6V0A1	Island	1.32887	no_change	silence
BIN3	Island	1.31557	no_change	silence
CALHM2	Island	1.32247	no_change	silence
CANX	Island	1.3226	no_change	silence
CCDC28B	Island	1.3148	Hyper-Methylation	silence
FAM117B	Island	1.31703	no_change	silence
GALT	Island	1.32472	no_change	silence
GLS	Island	1.31874	no_change	silence
IL10RB	Island	1.32908	no_change	silence
INPPL1	Island	1.32098	no_change	silence
MAFK	Island	1.3156	no_change	silence
MECR	Island	1.32972	no_change	silence
MFSD10	Island	1.32198	no_change	silence
NCEH1	Island	1.32325	Hyper-Methylation	silence
NDUFV2	Island	1.31816	no_change	silence
PHAX	Island	1.31956	Hypo-methylated	silence
RELL2	Island	1.32287	no_change	silence
RFX1	Island	1.32803	Hyper-Methylation	silence
RIBC2	Island	1.32002	Hyper-Methylation	silence
RPA1	Island	1.32592	Hyper-Methylation	silence
SECISBP2L	Island	1.31434	no_change	silence
SGK1	Island	1.32385	no_change	silence
SNTB2	Island	1.32261	no_change	silence
SNX13	Island	1.31796	no_change	silence
ST6GAL1	Island	1.31917	no_change	silence
TSNAXIP1	Island	1.32861	no_change	silence
TTC23L	Island	1.31444	Hyper-Methylation	silence
ZFYVE19	Island	1.32278	no_change	silence
EXOSC6	Island	1.31317	no_change	silence
FAM76B	Island	1.31315	Hyper-Methylation	silence
TXNDC11	Island	1.31236	Hyper-Methylation	silence
UNC93B1	Island	1.31212	no_change	silence
ARMC9	Island	1.31103	Hyper-Methylation	silence
DYNLL2	Island	1.31093	no_change	silence
TMEM219	Island	1.309	no_change	silence
AKAP10	Island	1.30607	Hyper-Methylation	silence
ERN1	Island	1.30526	no_change	silence
RAD1	Island	1.3047	Hyper-Methylation	silence
SF3B2	Island	1.30454	Hyper-Methylation	silence
THUMPD3	Island	1.30557	no_change	silence
VPS11	Island	1.30302	Hyper-Methylation	silence
COG3	Island	1.30102	no_change	silence
AARS2	Island	1.29943	Hyper-Methylation	silence
ATP6V0C	Island	1.29908	no_change	silence
DYNC1LI1	Island	1.29642	Hyper-Methylation	silence
GTPBP3	Island	1.29887	no_change	silence
KHNYN	Island	1.29621	Hyper-Methylation	silence
NDST2	Island	1.29657	Hyper-Methylation	silence
P4HTM	Island	1.29636	Hyper-Methylation	silence
ULK2	Island	1.29594	no_change	silence
ZNF331	Island	1.29896	Hyper-Methylation	silence
ZNF408	Island	1.29633	Hyper-Methylation	silence
STRN	Island	1.29422	Hyper-Methylation	silence
EIF2AK3	Island	1.29089	Hyper-Methylation	silence
PIGO	Island	1.29043	no_change	silence
EXOC1	Island	1.2889	no_change	silence
NR2C1	Island	1.28947	Hyper-Methylation	silence
RNF141	Island	1.28783	no_change	silence
TAF8	Island	1.28799	no_change	silence
AGTPBP1	Island	1.28562	no_change	silence
BAG5	Island	1.2843	no_change	silence
GBA2	Island	1.28224	no_change	silence
LATS2	Island	1.28303	no_change	silence
MED31	Island	1.28328	no_change	silence
ORMDL3	Island	1.28481	Hyper-Methylation	silence
SCAP	Island	1.28194	no_change	silence
SLC25A46	Island	1.28598	Hyper-Methylation	silence
TSGA10	Island	1.28249	no_change	silence
WDR60	Island	1.28424	Hyper-Methylation	silence
C3orf67	Island	1.281	Hyper-Methylation	silence
PTGR2	Island	1.27953	Hyper-Methylation	silence
DUSP12	Island	1.27853	no_change	silence
HEXA	Island	1.27762	no_change	silence
ZNF432	Island	1.27719	Hyper-Methylation	silence
FKRP	Island	1.27614	no_change	silence
GPBP1L1	Island	1.2747	no_change	silence
WDR20	Island	1.27379	no_change	silence
TEX9	Island	1.27259	Hyper-Methylation	silence
STAG3	Island	1.27126	no_change	silence
SCPEP1	Island	1.26889	no_change	silence
CCNDBP1	Island	1.2671	Hyper-Methylation	silence
G3BP1	Island	1.26752	no_change	silence
PHF20	Island	1.26723	Hyper-Methylation	silence
LYSMD3	Island	1.26502	no_change	silence
STK3	Island	1.26341	Hyper-Methylation	silence
TSPYL4	Island	1.26316	Hyper-Methylation	silence
DUSP10	Island	1.26264	no_change	silence
CDCA7L	Island	1.26162	Hyper-Methylation	silence
TMBIM4	Island	1.26158	no_change	silence
BTG1	Island	1.26093	no_change	silence
MEST	Island	1.2596	no_change	silence
SRRT	Island	1.2593	Hyper-Methylation	silence
BEST4	Island	1.25786	Hyper-Methylation	silence
IL4I1	Island	1.25745	no_change	silence
PSIP1	Island	1.25742	Hyper-Methylation	silence
MBD1	Island	1.25696	no_change	silence
CAMK1D	Island	1.25633	no_change	silence
SLC1A4	Island	1.25385	no_change	silence
ACTR10	Island	1.25041	no_change	silence
CDC20	Island	1.24965	Hyper-Methylation	silence
COMMD8	Island	1.24863	no_change	silence
DAPK2	Island	1.24587	Hyper-Methylation	silence
FOXRED2	Island	1.24896	no_change	silence
GLB1L3	Island	1.24614	no_change	silence
GPT2	Island	1.24676	no_change	silence
HOOK3	Island	1.25247	no_change	silence
NEDD4	Island	1.25306	no_change	silence
NMNAT1	Island	1.25232	no_change	silence
NUCB1	Island	1.24836	Hyper-Methylation	silence
PTS	Island	1.24963	no_change	silence
TRIM36	Island	1.24999	no_change	silence
TUSC2	Island	1.24983	no_change	silence
UBTD1	Island	1.2502	no_change	silence
COX8A	Island	1.24498	Hyper-Methylation	silence
MAVS	Island	1.24336	Hyper-Methylation	silence
SMU1	Island	1.2424	no_change	silence
ZNF655	Island	1.24296	no_change	silence
TDRD7	Island	1.24122	Hyper-Methylation	silence
LYPLA1	Island	1.23897	no_change	silence
TIMM22	Island	1.23852	no_change	silence
COQ10A	Island	1.23804	Hyper-Methylation	silence
CCDC14	Island	1.23707	no_change	silence
GLRX2	Island	1.23722	Hyper-Methylation	silence
TJP2	Island	1.2368	no_change	silence
ASH1L	Island	1.2358	no_change	silence
CUL7	Island	1.23428	Hyper-Methylation	silence
CEP120	Island	1.23336	Hyper-Methylation	silence
ACTN3	Island	1.2324	Hypo-methylated	silence
FBXO43	Island	1.2311	Hyper-Methylation	silence
PAF1	Island	1.23207	Hyper-Methylation	silence
MAL	Island	1.23019	no_change	silence
SERINC3	Island	1.22986	no_change	silence
NPLOC4	Island	1.22871	no_change	silence
ZFYVE1	Island	1.22804	no_change	silence
ETHE1	Island	1.22471	no_change	silence
ACVR1B	Island	1.21898	no_change	silence
CAMK2G	Island	1.21961	Hyper-Methylation	silence
CKB	Island	1.21959	no_change	silence
CTSA	Island	1.22233	no_change	silence
GALNS	Island	1.21924	no_change	silence
HIRIP3	Island	1.21831	no_change	silence
IQCD	Island	1.22227	Hyper-Methylation	silence
MAP4K1	Island	1.21874	Hyper-Methylation	silence
MYADM	Island	1.21823	Hyper-Methylation	silence
OXCT1	Island	1.21936	Hyper-Methylation	silence
PHTF1	Island	1.22126	no_change	silence
RNF139	Island	1.22037	no_change	silence
ZBTB34	Island	1.22035	no_change	silence
CBX4	Island	1.21556	Hyper-Methylation	silence
CITED2	Island	1.21373	Hyper-Methylation	silence
GOSR2	Island	1.2159	no_change	silence
KDM2B	Island	1.21579	no_change	silence
KLHDC4	Island	1.2166	no_change	silence
MIER1	Island	1.21675	Hyper-Methylation	silence
MRPL41	Island	1.21638	no_change	silence
NAF1	Island	1.2151	no_change	silence
RERE	Island	1.21404	Hyper-Methylation	silence
USP16	Island	1.21382	Hyper-Methylation	silence
ATAD2B	Island	1.21078	no_change	silence
CBX7	Island	1.21043	Hyper-Methylation	silence
FAM160A2	Island	1.2105	no_change	silence
IL6ST	Island	1.2105	Hyper-Methylation	silence
PLS1	Island	1.21017	no_change	silence
PRKD2	Island	1.21236	no_change	silence
RFK	Island	1.21241	no_change	silence
BBS2	Island	1.20895	Hyper-Methylation	silence
RNF149	Island	1.20878	no_change	silence
BOLA1	Island	1.20692	Hyper-Methylation	silence
BTBD10	Island	1.20709	Hyper-Methylation	silence
CASP6	Island	1.20659	no_change	silence
GANC	Island	1.20518	no_change	silence
DCPS	Island	1.20245	no_change	silence
POLR2J2	Island	1.20309	no_change	silence
TCP11L2	Island	1.20171	Hyper-Methylation	silence
TMEM159	Island	1.20257	no_change	silence
SIRT3	Island	1.19978	Hyper-Methylation	silence
ZNF18	Island	1.19993	Hyper-Methylation	silence
CLUAP1	Island	1.19841	no_change	silence
SLC17A9	Island	1.1985	Hypo-methylated	silence
TNK2	Island	1.19832	no_change	silence
ZNF224	Island	1.19627	Hyper-Methylation	silence
MAP2K1	Island	1.19405	no_change	silence
SLC25A39	Island	1.19354	no_change	silence
SRD5A3	Island	1.19295	no_change	silence
GIPR	Island	1.19244	no_change	silence
TBC1D17	Island	1.19172	no_change	silence
C20orf194	Island	1.1899	Hyper-Methylation	silence
SSBP3	Island	1.18853	no_change	silence
ITCH	Island	1.188	no_change	silence
DHCR7	Island	1.18577	no_change	silence
NDFIP2	Island	1.18653	no_change	silence
TMEM134	Island	1.18593	Hypo-methylated	silence
C7orf57	Island	1.18489	no_change	silence
RB1CC1	Island	1.18457	no_change	silence
ZNF709	Island	1.18076	Hyper-Methylation	silence
VPS54	Island	1.18019	Hyper-Methylation	silence
INO80D	Island	1.17845	no_change	silence
PPP3R1	Island	1.17717	no_change	silence
TUBA1C	Island	1.17687	no_change	silence
ERCC4	Island	1.17584	no_change	silence
CDK5R1	Island	1.17125	Hyper-Methylation	silence
CLK4	Island	1.17519	Hypo-methylated	silence
IDE	Island	1.17356	Hyper-Methylation	silence
PLEKHM1	Island	1.1739	no_change	silence
SPAG9	Island	1.17309	no_change	silence
SYPL1	Island	1.17376	no_change	silence
TEC	Island	1.17137	no_change	silence
POP5	Island	1.17037	Hyper-Methylation	silence
SPPL2A	Island	1.17068	Hyper-Methylation	silence
APC	Island	1.16944	no_change	silence
SKIL	Island	1.16946	no_change	silence
VEZF1	Island	1.16799	no_change	silence
ATE1	Island	1.16738	Hypo-methylated	silence
DCAF11	Island	1.16367	no_change	silence
GPR176	Island	1.16347	Hyper-Methylation	silence
ITM2C	Island	1.16432	no_change	silence
PLCXD2	Island	1.16397	no_change	silence
RCCD1	Island	1.16566	no_change	silence
SAMHD1	Island	1.16542	Hyper-Methylation	silence
SOD2	Island	1.16519	no_change	silence
TNRC6B	Island	1.16636	no_change	silence
UBASH3B	Island	1.16285	Hyper-Methylation	silence
ZNF846	Island	1.16311	no_change	silence
ZYG11B	Island	1.1646	no_change	silence
C14orf119	Island	1.16003	no_change	silence
GFM1	Island	1.16061	no_change	silence
MCF2L2	Island	1.15966	Hypo-methylated	silence
SNX10	Island	1.1599	no_change	silence
TSPAN3	Island	1.16107	no_change	silence
KIF27	Island	1.15831	Hyper-Methylation	silence
KIF5B	Island	1.15816	no_change	silence
PER1	Island	1.15728	no_change	silence
FAM3C	Island	1.15631	Hyper-Methylation	silence
C19orf47	Island	1.15518	no_change	silence
FXYD5	Island	1.15456	no_change	silence
KIF3B	Island	1.15336	no_change	silence
RNF4	Island	1.15243	no_change	silence
STOX1	Island	1.15326	Hyper-Methylation	silence
TOP2B	Island	1.154	no_change	silence
WAC	Island	1.15311	no_change	silence
DAG1	Island	1.15108	Hyper-Methylation	silence
TMCO3	Island	1.15099	no_change	silence
CA13	Island	1.14963	Hyper-Methylation	silence
LRSAM1	Island	1.14954	no_change	silence
SAMD12	Island	1.14878	no_change	silence
CREM	Island	1.14802	no_change	silence
GALNT11	Island	1.14651	Hyper-Methylation	silence
NAGK	Island	1.14627	no_change	silence
RCAN3	Island	1.14662	no_change	silence
RHBDD2	Island	1.14697	Hyper-Methylation	silence
TEP1	Island	1.14637	no_change	silence
AURKB	Island	1.14429	no_change	silence
CD63	Island	1.14506	Hyper-Methylation	silence
CHMP6	Island	1.14162	no_change	silence
CRLS1	Island	1.14292	no_change	silence
LRBA	Island	1.14446	no_change	silence
MYOZ3	Island	1.14395	no_change	silence
NOP14	Island	1.14503	no_change	silence
PCTP	Island	1.14136	no_change	silence
PKD2	Island	1.13972	Hyper-Methylation	silence
STARD9	Island	1.14	Hyper-Methylation	silence
TAF3	Island	1.14102	no_change	silence
TFEB	Island	1.14202	Hyper-Methylation	silence
TM9SF3	Island	1.14164	no_change	silence
UNC119	Island	1.14075	no_change	silence
ZDHHC12	Island	1.14024	Hyper-Methylation	silence
ZNF785	Island	1.14287	Hyper-Methylation	silence
DNAJC1	Island	1.13646	Hyper-Methylation	silence
NUDT22	Island	1.13622	no_change	silence
PRKACB	Island	1.13598	no_change	silence
ZNF382	Island	1.13426	no_change	silence
ZNF641	Island	1.13186	no_change	silence
SLC35E1	Island	1.13025	no_change	silence
SPRED1	Island	1.13065	no_change	silence
ILDR2	Island	1.12906	no_change	silence
KIF3A	Island	1.12937	Hyper-Methylation	silence
ABHD11	Island	1.12749	no_change	silence
C22orf23	Island	1.12828	no_change	silence
NFATC3	Island	1.12765	no_change	silence
SLCO3A1	Island	1.12804	Hyper-Methylation	silence
HIPK1	Island	1.12712	no_change	silence
CMTM4	Island	1.12675	no_change	silence
UBE2G2	Island	1.1253	Hyper-Methylation	silence
BID	Island	1.12295	no_change	silence
JDP2	Island	1.12326	Hyper-Methylation	silence
PTPN13	Island	1.12283	no_change	silence
LCA5	Island	1.12066	Hyper-Methylation	silence
TBCCD1	Island	1.12064	Hypo-methylated	silence
LMO2	Island	1.12027	Hyper-Methylation	silence
ALDH1B1	Island	1.11665	Hyper-Methylation	silence
BAG2	Island	1.11639	Hyper-Methylation	silence
BBS10	Island	1.11823	Hyper-Methylation	silence
NDFIP1	Island	1.11748	no_change	silence
PELI3	Island	1.11611	Hyper-Methylation	silence
PLAC8	Island	1.11785	no_change	silence
PSMB6	Island	1.11604	Hyper-Methylation	silence
TMEM50A	Island	1.11724	Hyper-Methylation	silence
TOR2A	Island	1.11799	Hyper-Methylation	silence
TPCN2	Island	1.11858	no_change	silence
ZNF77	Island	1.11976	Hyper-Methylation	silence
FLOT2	Island	1.11477	Hyper-Methylation	silence
NRL	Island	1.11465	no_change	silence
MED25	Island	1.11395	no_change	silence
SIRT7	Island	1.11008	no_change	silence
YPEL5	Island	1.11019	Hyper-Methylation	silence
AP3S1	Island	1.10741	no_change	silence
ARHGAP1	Island	1.108	no_change	silence
DDX24	Island	1.10648	no_change	silence
DNAL4	Island	1.10795	no_change	silence
LATS1	Island	1.10871	no_change	silence
LEKR1	Island	1.1056	no_change	silence
PIGK	Island	1.1081	Hyper-Methylation	silence
POLR2G	Island	1.10629	Hyper-Methylation	silence
WDR35	Island	1.10574	no_change	silence
PGM2L1	Island	1.10482	Hyper-Methylation	silence
PUF60	Island	1.10511	no_change	silence
SAP18	Island	1.10244	Hyper-Methylation	silence
SFXN5	Island	1.10214	no_change	silence
FOXN3	Island	1.10064	no_change	silence
ARFRP1	Island	1.09793	no_change	silence
CAMTA1	Island	1.09565	Hyper-Methylation	silence
CTH	Island	1.09585	no_change	silence
HEXB	Island	1.09645	Hyper-Methylation	silence
MSRB2	Island	1.09819	no_change	silence
NRBP1	Island	1.09631	no_change	silence
ROPN1L	Island	1.09668	no_change	silence
SYNE1	Island	1.09655	Hyper-Methylation	silence
TNKS2	Island	1.09744	Hyper-Methylation	silence
TOR3A	Island	1.09872	Hyper-Methylation	silence
ZSCAN20	Island	1.09635	no_change	silence
RPS6KB2	Island	1.09438	no_change	silence
EFCAB6	Island	1.09293	no_change	silence
ERMP1	Island	1.09282	no_change	silence
ITGA4	Island	1.09267	Hyper-Methylation	silence
NBR1	Island	1.09221	Hyper-Methylation	silence
ANKRD33B	Island	1.08854	no_change	silence
FBXO3	Island	1.08987	Hyper-Methylation	silence
IQCH	Island	1.09149	no_change	silence
LRCH4	Island	1.08844	no_change	silence
MED17	Island	1.08894	no_change	silence
MIPEP	Island	1.09089	Hypo-methylated	silence
MLLT3	Island	1.09017	no_change	silence
PACRG	Island	1.08896	no_change	silence
POLR3E	Island	1.08841	no_change	silence
RGP1	Island	1.08835	no_change	silence
ACD	Island	1.08729	Hyper-Methylation	silence
DSN1	Island	1.0872	Hypo-methylated	silence
NF2	Island	1.08638	no_change	silence
TTLL5	Island	1.08545	no_change	silence
HEG1	Island	1.08472	Hypo-methylated	silence
EML3	Island	1.08317	Hyper-Methylation	silence
HLCS	Island	1.08342	Hyper-Methylation	silence
MBOAT7	Island	1.08371	Hyper-Methylation	silence
RGS9BP	Island	1.08344	no_change	silence
CEP70	Island	1.08073	no_change	silence
HIP1R	Island	1.08032	Hyper-Methylation	silence
NEK1	Island	1.0809	no_change	silence
RCHY1	Island	1.08032	Hyper-Methylation	silence
USP42	Island	1.08004	no_change	silence
LETM2	Island	1.07801	Hyper-Methylation	silence
ANKRD12	Island	1.07625	no_change	silence
IFNAR1	Island	1.07712	Hyper-Methylation	silence
SLC35A3	Island	1.07712	Hyper-Methylation	silence
NUCKS1	Island	1.07582	Hyper-Methylation	silence
NECAB3	Island	1.07425	no_change	silence
TMEM161A	Island	1.07437	no_change	silence
RRM2B	Island	1.07313	no_change	silence
ATP11A	Island	1.06868	no_change	silence
ATP8B3	Island	1.07069	Hypo-methylated	silence
C8G	Island	1.07026	no_change	silence
CCDC24	Island	1.06959	Hyper-Methylation	silence
DDIT4	Island	1.07017	Hypo-methylated	silence
ITPKA	Island	1.07109	no_change	silence
NUP93	Island	1.07168	no_change	silence
OSCP1	Island	1.06811	Hyper-Methylation	silence
SIK3	Island	1.06861	no_change	silence
SSX2IP	Island	1.0682	Hyper-Methylation	silence
WIPF1	Island	1.06819	no_change	silence
ZNF569	Island	1.07035	Hyper-Methylation	silence
ZNF652	Island	1.07099	Hyper-Methylation	silence
RUNX1	Island	1.06732	no_change	silence
ADO	Island	1.06527	no_change	silence
ANKRD6	Island	1.06676	no_change	silence
CTDSP1	Island	1.0653	no_change	silence
LNP1	Island	1.06636	no_change	silence
NDUFC1	Island	1.06527	no_change	silence
XRRA1	Island	1.066	Hyper-Methylation	silence
ATRN	Island	1.06318	Hyper-Methylation	silence
RNF25	Island	1.06349	no_change	silence
NME4	Island	1.06283	no_change	silence
CHCHD7	Island	1.06207	no_change	silence
UGCG	Island	1.06153	no_change	silence
GPD2	Island	1.06116	no_change	silence
SEC22C	Island	1.06053	no_change	silence
AK3	Island	1.05999	Hyper-Methylation	silence
ANKRD37	Island	1.05947	Hyper-Methylation	silence
RWDD1	Island	1.05914	no_change	silence
RFX5	Island	1.05803	no_change	silence
MUS81	Island	1.0576	no_change	silence
WDR93	Island	1.05676	Hyper-Methylation	silence
HYOU1	Island	1.05565	Hyper-Methylation	silence
ZNF624	Island	1.05513	no_change	silence
PATL1	Island	1.05429	no_change	silence
TAOK3	Island	1.05411	no_change	silence
PACS1	Island	1.0537	Hyper-Methylation	silence
MXD1	Island	1.05312	Hyper-Methylation	silence
UHRF1BP1L	Island	1.05302	no_change	silence
NPAT	Island	1.05259	no_change	silence
RBM27	Island	1.05148	Hyper-Methylation	silence
ANP32E	Island	1.04982	no_change	silence
CNOT8	Island	1.05037	no_change	silence
CREBL2	Island	1.04843	Hyper-Methylation	silence
CYB561	Island	1.0479	Hyper-Methylation	silence
HK1	Island	1.04947	no_change	silence
KDM4C	Island	1.04935	no_change	silence
MLF1	Island	1.04816	no_change	silence
TRAPPC4	Island	1.04826	Hyper-Methylation	silence
WDTC1	Island	1.04796	no_change	silence
MED8	Island	1.04664	Hyper-Methylation	silence
NR3C2	Island	1.04605	no_change	silence
PARK7	Island	1.04673	no_change	silence
ZNF782	Island	1.04634	Hyper-Methylation	silence
SGCE	Island	1.04559	Hyper-Methylation	silence
ELMO2	Island	1.04464	no_change	silence
DNAJC30	Island	1.04399	no_change	silence
TTC21B	Island	1.04385	no_change	silence
RAB35	Island	1.04303	Hyper-Methylation	silence
PNRC1	Island	1.04228	Hyper-Methylation	silence
ZNF594	Island	1.04245	Hyper-Methylation	silence
ACCS	Island	1.04135	Hyper-Methylation	silence
FXN	Island	1.04111	no_change	silence
TRAPPC9	Island	1.0413	Hyper-Methylation	silence
IQUB	Island	1.04072	no_change	silence
LIG4	Island	1.04026	no_change	silence
NFE2L2	Island	1.04005	no_change	silence
REEP6	Island	1.03979	Hypo-methylated	silence
ZNF501	Island	1.03935	no_change	silence
IFNGR2	Island	1.03806	no_change	silence
SMPD2	Island	1.03627	no_change	silence
IER5	Island	1.03409	Hyper-Methylation	silence
KIF9	Island	1.03483	Hyper-Methylation	silence
LAPTM4B	Island	1.03553	no_change	silence
MED16	Island	1.03457	Hyper-Methylation	silence
STOML2	Island	1.03533	no_change	silence
ZNF148	Island	1.03403	no_change	silence
C15orf39	Island	1.03345	no_change	silence
ETV5	Island	1.03305	Hyper-Methylation	silence
PPP3CC	Island	1.0321	Hyper-Methylation	silence
ZNF33B	Island	1.03155	Hyper-Methylation	silence
SUCLA2	Island	1.03057	Hyper-Methylation	silence
IPMK	Island	1.03	no_change	silence
NDUFS4	Island	1.0295	no_change	silence
ZNF653	Island	1.0294	Hyper-Methylation	silence
BCKDK	Island	1.02702	no_change	silence
HSP90AA1	Island	1.02716	no_change	silence
IKZF3	Island	1.02724	no_change	silence
PAFAH1B2	Island	1.02667	no_change	silence
SYCE2	Island	1.02552	no_change	silence
ZW10	Island	1.02483	Hyper-Methylation	silence
CALU	Island	1.02264	Hyper-Methylation	silence
CLIP1	Island	1.02409	no_change	silence
NDUFS1	Island	1.02245	no_change	silence
RASL11B	Island	1.02348	no_change	silence
UBAP1	Island	1.02331	no_change	silence
ZFYVE9	Island	1.02245	Hyper-Methylation	silence
ZNF211	Island	1.0234	no_change	silence
RABIF	Island	1.02143	Hyper-Methylation	silence
AMIGO2	Island	1.02084	no_change	silence
ACO1	Island	1.01932	no_change	silence
ENKUR	Island	1.01923	no_change	silence
FBXO32	Island	1.01991	no_change	silence
POMT1	Island	1.01943	Hyper-Methylation	silence
NBEAL1	Island	1.01783	Hyper-Methylation	silence
SNHG11	Island	1.01726	Hyper-Methylation	silence
WNK1	Island	1.01755	no_change	silence
PRKRA	Island	1.01458	Hyper-Methylation	silence
GOLGA7	Island	1.01396	no_change	silence
CMTM6	Island	1.01338	no_change	silence
SLC25A35	Island	1.01313	no_change	silence
TMEM126B	Island	1.01294	no_change	silence
MYNN	Island	1.01139	no_change	silence
C11orf71	Island	1.01095	Hypo-methylated	silence
CEP164	Island	1.01024	Hyper-Methylation	silence
AMPD2	Island	1.00023	no_change	silence
ATG7	Island	1.00607	no_change	silence
ATXN7	Island	1.00006	no_change	silence
CALM2	Island	1.00018	no_change	silence
CLOCK	Island	1.00401	Hyper-Methylation	silence
CLSTN1	Island	1.00839	Hypo-methylated	silence
DCLRE1C	Island	1.00804	no_change	silence
EHBP1L1	Island	0.99987	no_change	silence
EXOC6B	Island	1.00077	no_change	silence
KIFC2	Island	1.00174	no_change	silence
LENG9	Island	1.00709	Hyper-Methylation	silence
LRRC20	Island	1.00246	no_change	silence
MEAF6	Island	1.00772	no_change	silence
NCOR1	Island	1.00088	Hyper-Methylation	silence
NDRG3	Island	1.00429	no_change	silence
PPP2R5B	Island	0.999913	no_change	silence
RICTOR	Island	1.00712	no_change	silence
RNF168	Island	1.00373	no_change	silence
SCYL3	Island	1.00432	no_change	silence
SLC25A30	Island	1.00293	Hyper-Methylation	silence
SLC39A4	Island	1.00124	no_change	silence
SPRED2	Island	1.0058	Hyper-Methylation	silence
TBC1D19	Island	1.00837	Hyper-Methylation	silence
TDRKH	Island	1.00163	Hyper-Methylation	silence
TOP1MT	Island	1.00021	no_change	silence
TRAPPC6B	Island	1.0052	Hyper-Methylation	silence
UBE2W	Island	1.00328	no_change	silence
UBE2Z	Island	1.00404	Hypo-methylated	silence
ZNF768	Island	1.0033	no_change	silence
ZNF791	Island	1.00473	no_change	silence
FRY	Island	0.999176	no_change	silence
IRF5	Island	0.998959	no_change	silence
ALKBH5	Island	0.996841	no_change	silence
USP33	Island	0.995636	no_change	silence
CDC37L1	Island	0.994605	no_change	silence
CSRNP2	Island	0.994777	Hyper-Methylation	silence
OSBP	Island	0.99362	no_change	silence
TRAF5	Island	0.993834	no_change	silence
XAB2	Island	0.993962	no_change	silence
B3GALNT2	Island	0.990507	Hyper-Methylation	silence
CCR10	Island	0.991102	no_change	silence
MYO15B	Island	0.991144	Hyper-Methylation	silence
NCOA2	Island	0.989997	no_change	silence
PRKAR1A	Island	0.991059	no_change	silence
SCYL2	Island	0.992039	Hyper-Methylation	silence
SFXN3	Island	0.991655	no_change	silence
SH3GLB2	Island	0.991826	no_change	silence
USP30	Island	0.990847	no_change	silence
ZCCHC24	Island	0.990039	Hyper-Methylation	silence
DAP3	Island	0.989573	Hyper-Methylation	silence
FANCE	Island	0.988387	Hyper-Methylation	silence
C4orf46	Island	0.98569	Hyper-Methylation	silence
IQCG	Island	0.984892	no_change	silence
PAQR8	Island	0.985311	Hyper-Methylation	silence
RFX3	Island	0.985647	no_change	silence
ZNF264	Island	0.984976	Hyper-Methylation	silence
STARD10	Island	0.984556	Hyper-Methylation	silence
DCUN1D2	Island	0.98305	Hyper-Methylation	silence
PPCDC	Island	0.983384	no_change	silence
WDR43	Island	0.983092	no_change	silence
ATG16L1	Island	0.979722	no_change	silence
CGRRF1	Island	0.979432	Hyper-Methylation	silence
NMT1	Island	0.97997	Hyper-Methylation	silence
POP4	Island	0.97997	Hyper-Methylation	silence
UHRF1	Island	0.97997	no_change	silence
C16orf91	Island	0.977407	no_change	silence
FAM53B	Island	0.978439	no_change	silence
NFAT5	Island	0.977489	no_change	silence
ZCCHC10	Island	0.977365	no_change	silence
ANKRD28	Island	0.977036	no_change	silence
TRANK1	Island	0.976501	Hyper-Methylation	silence
DCAF6	Island	0.975145	Hypo-methylated	silence
ITGAE	Island	0.974858	Hyper-Methylation	silence
PEX14	Island	0.973385	no_change	silence
ALKBH4	Island	0.965692	Hyper-Methylation	silence
ARL6	Island	0.964891	Hyper-Methylation	silence
ATP6V1A	Island	0.972039	no_change	silence
C2orf49	Island	0.969117	no_change	silence
CDKN1B	Island	0.968147	no_change	silence
DLD	Island	0.965652	no_change	silence
DNAJC5	Island	0.964971	no_change	silence
H6PD	Island	0.965893	no_change	silence
HDAC11	Island	0.968915	Hyper-Methylation	silence
KCNG3	Island	0.967825	Hyper-Methylation	silence
KIAA0232	Island	0.965813	no_change	silence
LMO4	Island	0.965933	no_change	silence
NIPSNAP3B	Island	0.972161	Hyper-Methylation	silence
OAZ2	Island	0.971836	no_change	silence
PPP1R13B	Island	0.968713	no_change	silence
PSMD9	Island	0.970129	Hyper-Methylation	silence
RAB2B	Island	0.97086	Hyper-Methylation	silence
REL	Island	0.97151	Hyper-Methylation	silence
RGS19	Island	0.968026	no_change	silence
RSAD1	Island	0.966415	no_change	silence
SHB	Island	0.967502	no_change	silence
SLC29A2	Island	0.964931	Hyper-Methylation	silence
STAT2	Island	0.967019	no_change	silence
TTC32	Island	0.968147	no_change	silence
UTP23	Island	0.9694	Hyper-Methylation	silence
UVRAG	Island	0.965692	no_change	silence
VPS53	Island	0.965733	Hyper-Methylation	silence
ZNF281	Island	0.967623	Hyper-Methylation	silence
RNF185	Island	0.96409	Hyper-Methylation	silence
TADA2B	Island	0.963291	no_change	silence
STAM2	Island	0.962653	no_change	silence
CEP350	Island	0.962335	Hyper-Methylation	silence
SDR39U1	Island	0.9613	Hyper-Methylation	silence
KLF12	Island	0.959595	Hyper-Methylation	silence
NUBP1	Island	0.959279	Hyper-Methylation	silence
ANKRD10	Island	0.957543	Hyper-Methylation	silence
EID2	Island	0.9577	Hyper-Methylation	silence
FYCO1	Island	0.957661	Hyper-Methylation	silence
NCLN	Island	0.957897	Hypo-methylated	silence
PIP5K1A	Island	0.957976	Hyper-Methylation	silence
FOSL1	Island	0.956127	no_change	silence
SFT2D2	Island	0.955617	Hyper-Methylation	silence
ABCG1	Island	0.953388	no_change	silence
INSIG2	Island	0.953583	Hyper-Methylation	silence
KLHL11	Island	0.953583	Hyper-Methylation	silence
PRSS36	Island	0.954051	no_change	silence
EFTUD2	Island	0.950898	no_change	silence
FBXO34	Island	0.951791	Hyper-Methylation	silence
KLF1	Island	0.951248	no_change	silence
MAP1LC3A	Island	0.951209	Hyper-Methylation	silence
NAA20	Island	0.951791	Hyper-Methylation	silence
NMRAL1	Island	0.950937	Hyper-Methylation	silence
RELL1	Island	0.952414	Hyper-Methylation	silence
LSM6	Island	0.950046	no_change	silence
LMLN	Island	0.949582	no_change	silence
ZNF274	Island	0.948462	Hyper-Methylation	silence
PKIB	Island	0.947806	no_change	silence
TRAM1	Island	0.947768	Hyper-Methylation	silence
MAD1L1	Island	0.946806	Hyper-Methylation	silence
NFYC	Island	0.946384	no_change	silence
MMP25	Island	0.946	no_change	silence
AVEN	Island	0.94554	no_change	silence
F11R	Island	0.945195	Hyper-Methylation	silence
COG1	Island	0.944469	no_change	silence
ARFGEF2	Island	0.943019	no_change	silence
CRLF3	Island	0.943286	no_change	silence
ROGDI	Island	0.942943	no_change	silence
CAB39L	Island	0.942448	no_change	silence
ROM1	Island	0.941802	Hyper-Methylation	silence
MTO1	Island	0.941346	Hyper-Methylation	silence
ARFGEF1	Island	0.939415	no_change	silence
C2orf42	Island	0.939453	Hyper-Methylation	silence
LRRC45	Island	0.939793	no_change	silence
YIPF5	Island	0.939604	Hyper-Methylation	silence
ZNF780B	Island	0.939453	no_change	silence
FAM149B1	Island	0.939076	Hyper-Methylation	silence
BAHCC1	Island	0.937719	Hyper-Methylation	silence
FAR1	Island	0.937568	Hyper-Methylation	silence
RIC8A	Island	0.937945	no_change	silence
BSDC1	Island	0.93708	Hyper-Methylation	silence
SPATA7	Island	0.936667	no_change	silence
IL17C	Island	0.935992	Hypo-methylated	silence
STARD4	Island	0.935767	no_change	silence
TBC1D20	Island	0.936104	Hyper-Methylation	silence
ITGAL	Island	0.93401	no_change	silence
CSPP1	Island	0.933637	Hyper-Methylation	silence
ADAR	Island	0.932557	no_change	silence
CDC42EP3	Island	0.93148	no_change	silence
MAP3K1	Island	0.931517	no_change	silence
NDUFA4	Island	0.931184	no_change	silence
OSBPL9	Island	0.931184	no_change	silence
UCP2	Island	0.932148	Hyper-Methylation	silence
UBR2	Island	0.930665	Hyper-Methylation	silence
CLTCL1	Island	0.929999	no_change	silence
TMTC2	Island	0.92915	no_change	silence
XYLB	Island	0.928118	no_change	silence
FBXO38	Island	0.92511	no_change	silence
MARS2	Island	0.924052	no_change	silence
MINPP1	Island	0.925293	no_change	silence
PBX3	Island	0.92438	no_change	silence
PRDX2	Island	0.926135	no_change	silence
STAT1	Island	0.925622	Hyper-Methylation	silence
TAOK2	Island	0.924088	no_change	silence
USP24	Island	0.924198	no_change	silence
VEZT	Island	0.924417	no_change	silence
CD274	Island	0.923797	Hyper-Methylation	silence
WDR19	Island	0.923141	no_change	silence
BRCA1	Island	0.921507	no_change	silence
IMP3	Island	0.921145	Hypo-methylated	silence
PPT1	Island	0.920421	no_change	silence
RAB10	Island	0.920565	Hyper-Methylation	silence
JAK1	Island	0.919229	Hyper-Methylation	silence
TOR1AIP1	Island	0.919121	no_change	silence
MFN2	Island	0.917538	Hyper-Methylation	silence
ERF	Island	0.917143	no_change	silence
DHDH	Island	0.91596	Hyper-Methylation	silence
EPAS1	Island	0.916462	no_change	silence
MEF2A	Island	0.915781	no_change	silence
ZNF778	Island	0.91571	no_change	silence
C16orf71	Island	0.915102	Hyper-Methylation	silence
HEXIM2	Island	0.914995	no_change	silence
E2F8	Island	0.914531	Hyper-Methylation	silence
HIGD1A	Island	0.914032	Hyper-Methylation	silence
RAB5C	Island	0.913107	Hyper-Methylation	silence
SKI	Island	0.912432	Hypo-methylated	silence
AP4B1	Island	0.910201	Hyper-Methylation	silence
LAPTM4A	Island	0.90953	Hyper-Methylation	silence
NPC1	Island	0.909671	no_change	silence
DNAJA3	Island	0.908966	no_change	silence
EIF5	Island	0.909072	no_change	silence
HAUS4	Island	0.907806	Hyper-Methylation	silence
SLC37A4	Island	0.907701	Hyper-Methylation	silence
ZMYND19	Island	0.907595	Hyper-Methylation	silence
ITGA1	Island	0.905284	Hyper-Methylation	silence
EIF1AD	Island	0.904412	Hyper-Methylation	silence
SMAGP	Island	0.904343	no_change	silence
IAH1	Island	0.903959	no_change	silence
ACBD4	Island	0.902812	no_change	silence
INF2	Island	0.902847	no_change	silence
CRTC3	Island	0.901668	no_change	silence
HNRNPF	Island	0.899767	Hyper-Methylation	silence
MDM1	Island	0.899629	no_change	silence
SH2B1	Island	0.900078	no_change	silence
UBXN2B	Island	0.899216	no_change	silence
NFRKB	Island	0.898906	Hyper-Methylation	silence
UNC50	Island	0.897223	no_change	silence
KLHDC8B	Island	0.896744	no_change	silence
CLCN3	Island	0.896402	no_change	silence
AHCYL1	Island	0.896162	no_change	silence
PRDX5	Island	0.895376	Hyper-Methylation	silence
FADS2	Island	0.895035	Hyper-Methylation	silence
ENO3	Island	0.894251	no_change	silence
SLC25A1	Island	0.894081	no_change	silence
CTDP1	Island	0.893673	no_change	silence
CLIP4	Island	0.891401	no_change	silence
CTNNAL1	Island	0.891367	Hyper-Methylation	silence
IRS1	Island	0.891131	no_change	silence
TBC1D13	Island	0.891672	Hyper-Methylation	silence
TMOD3	Island	0.891367	Hyper-Methylation	silence
LPAR2	Island	0.890421	Hypo-methylated	silence
DDX10	Island	0.888368	Hyper-Methylation	silence
DHRS1	Island	0.889276	no_change	silence
MANBAL	Island	0.887999	no_change	silence
PECR	Island	0.888502	no_change	silence
PIM3	Island	0.888536	no_change	silence
RNF8	Island	0.889242	Hyper-Methylation	silence
RPAP1	Island	0.887999	Hyper-Methylation	silence
WDR73	Island	0.889175	Hyper-Methylation	silence
TMEM87A	Island	0.887596	no_change	silence
TNFAIP8	Island	0.887227	no_change	silence
MAP3K6	Island	0.88696	no_change	silence
SMC2	Island	0.886491	Hyper-Methylation	silence
TMEM59	Island	0.886023	Hyper-Methylation	silence
UBXN11	Island	0.885723	no_change	silence
DRG2	Island	0.884789	no_change	silence
L2HGDH	Island	0.884722	no_change	silence
MLEC	Island	0.884556	no_change	silence
SUCLG2	Island	0.884389	no_change	silence
ING4	Island	0.882066	Hyper-Methylation	silence
PANX1	Island	0.882265	Hyper-Methylation	silence
DECR1	Island	0.880678	Hyper-Methylation	silence
GNPTG	Island	0.880777	no_change	silence
HACE1	Island	0.881372	no_change	silence
HOOK2	Island	0.880843	Hyper-Methylation	silence
ZNF268	Island	0.881339	no_change	silence
C11orf80	Island	0.880249	Hyper-Methylation	silence
MSH2	Island	0.879953	Hyper-Methylation	silence
UGP2	Island	0.878966	Hyper-Methylation	silence
HS1BP3	Island	0.878309	no_change	silence
AVPI1	Island	0.875398	no_change	silence
CDK7	Island	0.876344	no_change	silence
DOHH	Island	0.876638	no_change	silence
EIF4E	Island	0.875528	no_change	silence
HINT2	Island	0.875561	no_change	silence
LMAN2	Island	0.876606	no_change	silence
PTCD2	Island	0.875691	no_change	silence
TRA2A	Island	0.876606	no_change	silence
WEE1	Island	0.876835	no_change	silence
ARMC10	Island	0.872053	no_change	silence
CDC40	Island	0.874291	Hyper-Methylation	silence
DMAP1	Island	0.873609	no_change	silence
LMBR1	Island	0.872021	no_change	silence
PPP1R15A	Island	0.87309	Hyper-Methylation	silence
RNFT1	Island	0.872798	no_change	silence
TACO1	Island	0.87215	no_change	silence
TSPAN5	Island	0.873609	no_change	silence
TTC33	Island	0.872604	Hyper-Methylation	silence
CPEB4	Island	0.870826	Hyper-Methylation	silence
DPP3	Island	0.870826	no_change	silence
KLHL8	Island	0.870632	no_change	silence
NR4A2	Island	0.871536	no_change	silence
VPS16	Island	0.870278	no_change	silence
CAMSAP1	Island	0.869827	no_change	silence
OGFR	Island	0.869795	Hyper-Methylation	silence
FECH	Island	0.86912	no_change	silence
NOC4L	Island	0.868349	no_change	silence
SH3GL1	Island	0.868061	no_change	silence
USP39	Island	0.867836	no_change	silence
GTF2B	Island	0.866685	Hyper-Methylation	silence
KLHL32	Island	0.866749	no_change	silence
SYNCRIP	Island	0.866653	Hypo-methylated	silence
ABCC5	Island	0.866014	no_change	silence
GPR155	Island	0.86595	Hyper-Methylation	silence
ASCC2	Island	0.863946	no_change	silence
CCDC148	Island	0.863946	no_change	silence
CDC5L	Island	0.864168	no_change	silence
PIAS1	Island	0.86385	Hyper-Methylation	silence
ZBTB20	Island	0.863628	Hyper-Methylation	silence
PRDM11	Island	0.863279	no_change	silence
FBRSL1	Island	0.862329	no_change	silence
IGFBP4	Island	0.86195	no_change	silence
MRFAP1	Island	0.861855	Hyper-Methylation	silence
TESC	Island	0.862804	no_change	silence
ZC3H14	Island	0.86214	Hyper-Methylation	silence
USP47	Island	0.860373	Hyper-Methylation	silence
ZNF783	Island	0.860404	Hyper-Methylation	silence
LSM12	Island	0.859366	Hyper-Methylation	silence
BATF3	Island	0.858425	no_change	silence
SQSTM1	Island	0.858049	Hyper-Methylation	silence
ARIH1	Island	0.856236	no_change	silence
BIK	Island	0.856798	Hyper-Methylation	silence
C11orf68	Island	0.856361	no_change	silence
CCDC130	Island	0.856018	Hyper-Methylation	silence
NFU1	Island	0.856579	no_change	silence
PARP9	Island	0.857485	Hyper-Methylation	silence
ZC3H6	Island	0.856423	Hyper-Methylation	silence
STXBP5	Island	0.855332	no_change	silence
C2orf69	Island	0.854959	Hyper-Methylation	silence
HCN3	Island	0.8535	no_change	silence
NXF1	Island	0.853407	no_change	silence
PIK3R1	Island	0.854369	no_change	silence
STRBP	Island	0.853469	no_change	silence
STX6	Island	0.853996	no_change	silence
LRIG1	Island	0.852076	no_change	silence
PHC3	Island	0.852169	no_change	silence
CELSR3	Island	0.851181	Hyper-Methylation	silence
ASPHD2	Island	0.850227	no_change	silence
PAFAH2	Island	0.849858	Hyper-Methylation	silence
ZNF101	Island	0.849858	no_change	silence
IRF1	Island	0.847987	no_change	silence
GPR108	Island	0.847498	Hyper-Methylation	silence
RAB18	Island	0.847559	Hyper-Methylation	silence
QPCT	Island	0.846338	Hyper-Methylation	silence
YPEL2	Island	0.846185	no_change	silence
ARHGDIA	Island	0.843754	Hyper-Methylation	silence
KHSRP	Island	0.84512	Hyper-Methylation	silence
MRC2	Island	0.844846	Hypo-methylated	silence
NPTN	Island	0.844148	no_change	silence
SLC25A28	Island	0.84515	Hyper-Methylation	silence
SNTA1	Island	0.844907	Hypo-methylated	silence
TNFAIP3	Island	0.843996	Hyper-Methylation	silence
USE1	Island	0.843875	no_change	silence
ZC3H12A	Island	0.844634	no_change	silence
AFAP1	Island	0.842634	Hyper-Methylation	silence
CLIC4	Island	0.842664	no_change	silence
CRNKL1	Island	0.84209	no_change	silence
OR2L13	Island	0.842271	no_change	silence
RASSF7	Island	0.843057	no_change	silence
SRA1	Island	0.842483	no_change	silence
SERPINH1	Island	0.841185	Hyper-Methylation	silence
HOMEZ	Island	0.840613	Hyper-Methylation	silence
RBM7	Island	0.840794	Hyper-Methylation	silence
HECTD3	Island	0.839261	no_change	silence
INPP5D	Island	0.839471	Hypo-methylated	silence
MAP3K5	Island	0.839381	no_change	silence
SLC39A9	Island	0.838812	Hyper-Methylation	silence
TANK	Island	0.838752	no_change	silence
FGGY	Island	0.836928	Hyper-Methylation	silence
MPV17L2	Island	0.836898	no_change	silence
SHARPIN	Island	0.837047	no_change	silence
ZNF213	Island	0.836391	no_change	silence
TOX2	Island	0.835885	Hyper-Methylation	silence
ANKS6	Island	0.834964	no_change	silence
FAM20B	Island	0.83437	Hyper-Methylation	silence
KDM3B	Island	0.834637	Hyper-Methylation	silence
LANCL1	Island	0.834726	no_change	silence
MOGS	Island	0.834548	no_change	silence
FYTTD1	Island	0.833925	no_change	silence
INPP5B	Island	0.833392	Hyper-Methylation	silence
COMMD5	Island	0.832978	Hyper-Methylation	silence
TXNDC15	Island	0.831679	no_change	silence
SEMA6C	Island	0.830678	no_change	silence
LONRF1	Island	0.830002	Hyper-Methylation	silence
COX6A1	Island	0.82965	Hyper-Methylation	silence
ZFYVE28	Island	0.829181	no_change	silence
SLC6A6	Island	0.828215	Hyper-Methylation	silence
AKAP9	Island	0.826057	no_change	silence
CAMK2D	Island	0.826551	no_change	silence
MAP4	Island	0.826027	Hyper-Methylation	silence
NSMCE4A	Island	0.826319	Hyper-Methylation	silence
SURF4	Island	0.826202	Hypo-methylated	silence
RBM34	Island	0.825649	no_change	silence
ELMOD3	Island	0.824865	no_change	silence
SPG11	Island	0.824372	no_change	silence
GSTP1	Island	0.823851	no_change	silence
PPP1R8	Island	0.823938	no_change	silence
TMX4	Island	0.823417	Hyper-Methylation	silence
LOC389765	Island	0.822868	no_change	silence
SLC35D1	Island	0.823099	no_change	silence
ECH1	Island	0.821397	no_change	silence
RFX7	Island	0.821599	no_change	silence
SLC36A1	Island	0.821052	no_change	silence
NDUFV1	Island	0.820793	Hyper-Methylation	silence
SRGAP1	Island	0.820132	no_change	silence
RNMT	Island	0.819129	no_change	silence
SH2D3C	Island	0.819329	no_change	silence
DDX59	Island	0.818728	no_change	silence
CCDC159	Island	0.816702	Hyper-Methylation	silence
KDM3A	Island	0.816445	Hyper-Methylation	silence
CLTB	Island	0.816076	no_change	silence
ENTPD6	Island	0.815877	no_change	silence
EVI5	Island	0.815337	no_change	silence
NDUFA3	Island	0.81477	Hyper-Methylation	silence
ADCK1	Island	0.814203	no_change	silence
BCR	Island	0.813977	no_change	silence
NAPG	Island	0.814005	no_change	silence
OAT	Island	0.813722	no_change	silence
DZIP3	Island	0.812169	no_change	silence
KIAA0355	Island	0.812056	no_change	silence
MTMR12	Island	0.812113	Hyper-Methylation	silence
CYP4F22	Island	0.810538	no_change	silence
RNF20	Island	0.810061	no_change	silence
MUC1	Island	0.809444	Hyper-Methylation	silence
TCEA1	Island	0.808633	no_change	silence
TRIM35	Island	0.807433	no_change	silence
PPP3CB	Island	0.806959	Hyper-Methylation	silence
ERCC6	Island	0.806541	no_change	silence
ACADSB	Island	0.805181	no_change	silence
SNRNP25	Island	0.804322	no_change	silence
VPS4A	Island	0.804239	Hypo-methylated	silence
OCEL1	Island	0.803962	Hyper-Methylation	silence
RABEP1	Island	0.803382	Hyper-Methylation	silence
MAPRE2	Island	0.802609	no_change	silence
ATG4B	Island	0.801838	no_change	silence
UCK1	Island	0.800574	no_change	silence
FAS	Island	0.799779	Hypo-methylated	silence
ICMT	Island	0.799177	Hypo-methylated	silence
KLF15	Island	0.799341	no_change	silence
MAGI3	Island	0.799806	no_change	silence
NPHP1	Island	0.799889	no_change	silence
PLXNC1	Island	0.799314	no_change	silence
EIF2AK4	Island	0.798603	Hyper-Methylation	silence
ZNF234	Island	0.798412	Hyper-Methylation	silence
ATP6V1F	Island	0.79803	Hyper-Methylation	silence
BRWD1	Island	0.797239	Hyper-Methylation	silence
TSTD2	Island	0.795989	Hyper-Methylation	silence
GPATCH2	Island	0.795066	Hyper-Methylation	silence
NDUFA2	Island	0.795175	no_change	silence
SLC25A12	Island	0.794173	no_change	silence
MIF4GD	Island	0.79366	no_change	silence
ZNF367	Island	0.793336	no_change	silence
AAK1	Island	0.792608	no_change	silence
AKIRIN1	Island	0.791344	no_change	silence
GDF9	Island	0.791129	no_change	silence
WBP4	Island	0.791935	Hyper-Methylation	silence
WDR62	Island	0.791451	no_change	silence
ZGPAT	Island	0.791344	no_change	silence
LTC4S	Island	0.790378	no_change	silence
CNOT6L	Island	0.789655	no_change	silence
TMEM86A	Island	0.789815	no_change	silence
AFMID	Island	0.788026	Hyper-Methylation	silence
PSAP	Island	0.788079	Hyper-Methylation	silence
UBE2Q2	Island	0.787866	no_change	silence
ARID5B	Island	0.786721	no_change	silence
ATF7IP	Island	0.785607	Hyper-Methylation	silence
BBS12	Island	0.784838	no_change	silence
C3orf38	Island	0.7872	Hyper-Methylation	silence
CTSZ	Island	0.786854	Hypo-methylated	silence
ELF2	Island	0.78468	Hyper-Methylation	silence
GSR	Island	0.786775	no_change	silence
REEP3	Island	0.784653	no_change	silence
RNF6	Island	0.785713	Hyper-Methylation	silence
RPAP2	Island	0.785951	Hyper-Methylation	silence
RYBP	Island	0.785474	no_change	silence
TMEM186	Island	0.785925	Hyper-Methylation	silence
TYK2	Island	0.786323	no_change	silence
ZBED5	Island	0.78431	Hyper-Methylation	silence
EID2B	Island	0.781753	no_change	silence
GGA3	Island	0.78249	Hyper-Methylation	silence
NR1H3	Island	0.782016	no_change	silence
POU2F2	Island	0.78199	no_change	silence
YWHAB	Island	0.781832	no_change	silence
CIZ1	Island	0.780232	no_change	silence
DDX6	Island	0.780023	Hyper-Methylation	silence
ETFDH	Island	0.780311	Hyper-Methylation	silence
GSTO2	Island	0.781123	Hyper-Methylation	silence
ODF2L	Island	0.780206	no_change	silence
SMURF1	Island	0.78018	no_change	silence
UFSP1	Island	0.78018	no_change	silence
DNAH10	Island	0.779212	no_change	silence
RCBTB1	Island	0.778951	no_change	silence
ACOT7	Island	0.77809	no_change	silence
RAB6A	Island	0.777492	no_change	silence
DUT	Island	0.776608	Hyper-Methylation	silence
FAF2	Island	0.776582	Hyper-Methylation	silence
NUDT19	Island	0.77692	Hyper-Methylation	silence
SLC25A17	Island	0.7764	no_change	silence
ADAMTS13	Island	0.77526	Hyper-Methylation	silence
IBTK	Island	0.775467	no_change	silence
PTMA	Island	0.775337	no_change	silence
YTHDF1	Island	0.7757	no_change	silence
FMNL3	Island	0.774329	Hyper-Methylation	silence
LIMD2	Island	0.773761	no_change	silence
MFAP3L	Island	0.773864	no_change	silence
TM2D1	Island	0.774148	no_change	silence
RNF26	Island	0.773349	Hyper-Methylation	silence
DMXL2	Island	0.773117	no_change	silence
ASF1B	Island	0.770728	Hyper-Methylation	silence
ATPAF2	Island	0.771189	no_change	silence
DNAJC19	Island	0.77273	no_change	silence
ECHDC2	Island	0.772396	no_change	silence
ELK4	Island	0.770574	no_change	silence
PDCD4	Island	0.771112	no_change	silence
PLCL1	Island	0.771061	no_change	silence
TMEM123	Island	0.770984	Hyper-Methylation	silence
TUBGCP3	Island	0.770497	no_change	silence
USP48	Island	0.77219	Hyper-Methylation	silence
ZNF200	Island	0.770446	no_change	silence
CTNS	Island	0.769143	Hyper-Methylation	silence
DNAJC16	Island	0.769347	no_change	silence
DST	Island	0.768378	Hyper-Methylation	silence
STX7	Island	0.768123	Hyper-Methylation	silence
TRIP11	Island	0.768276	no_change	silence
UNC45A	Island	0.768352	no_change	silence
FAM120B	Island	0.76675	Hyper-Methylation	silence
LBH	Island	0.766953	no_change	silence
MAT2B	Island	0.766522	no_change	silence
ELOVL6	Island	0.765609	no_change	silence
ZNF570	Island	0.765711	Hyper-Methylation	silence
FAM189B	Island	0.763614	no_change	silence
MON2	Island	0.763488	Hyper-Methylation	silence
KLC1	Island	0.76301	no_change	silence
ABI2	Island	0.761803	no_change	silence
ANKRD46	Island	0.761427	no_change	silence
CPD	Island	0.761352	Hyper-Methylation	silence
MMAA	Island	0.762381	no_change	silence
MTHFR	Island	0.762079	no_change	silence
MYO6	Island	0.7602	no_change	silence
TLE4	Island	0.76025	Hyper-Methylation	silence
TNIK	Island	0.760525	no_change	silence
CMPK2	Island	0.759925	no_change	silence
MRPL38	Island	0.759251	no_change	silence
CAPRIN2	Island	0.758927	Hyper-Methylation	silence
PDXK	Island	0.758678	Hyper-Methylation	silence
ZSCAN18	Island	0.758528	Hypo-methylated	silence
EPS15	Island	0.757732	no_change	silence
POLE4	Island	0.757334	Hyper-Methylation	silence
DENND5A	Island	0.756193	no_change	silence
MDFIC	Island	0.756664	no_change	silence
UBE3B	Island	0.756317	no_change	silence
ZMYND12	Island	0.756367	Hyper-Methylation	silence
LSR	Island	0.7555	no_change	silence
NAGS	Island	0.755649	Hyper-Methylation	silence
SLC30A4	Island	0.7555	no_change	silence
CFL1	Island	0.75508	Hyper-Methylation	silence
GTF2A1	Island	0.755105	Hypo-methylated	silence
ABCC1	Island	0.753994	no_change	silence
ARHGAP21	Island	0.754093	no_change	silence
DHH	Island	0.753698	no_change	silence
LRRC34	Island	0.754315	Hyper-Methylation	silence
MYO9B	Island	0.753822	no_change	silence
TBC1D10C	Island	0.753206	no_change	silence
ARHGEF2	Island	0.75063	no_change	silence
DCTPP1	Island	0.750948	no_change	silence
DRD3	Island	0.751242	no_change	silence
EIF4G2	Island	0.751806	no_change	silence
KEAP1	Island	0.752739	no_change	silence
KLHDC3	Island	0.75112	Hyper-Methylation	silence
OAZ1	Island	0.750704	Hypo-methylated	silence
TMEM141	Island	0.751634	no_change	silence
TSC22D4	Island	0.751487	Hypo-methylated	silence
ZNF688	Island	0.751242	no_change	silence
FADS1	Island	0.750386	Hypo-methylated	silence
CLPB	Island	0.7498	no_change	silence
IL12RB2	Island	0.74936	no_change	silence
CLDND2	Island	0.748216	no_change	silence
ENPP4	Island	0.74824	no_change	silence
GXYLT1	Island	0.748216	no_change	silence
RHBDF2	Island	0.748386	Hypo-methylated	silence
FDXR	Island	0.74688	no_change	silence
PTAR1	Island	0.746371	Hyper-Methylation	silence
BCKDHA	Island	0.745524	no_change	silence
RCL1	Island	0.744993	no_change	silence
MCM6	Island	0.744559	Hyper-Methylation	silence
MLLT1	Island	0.744004	no_change	silence
CDC73	Island	0.742513	no_change	silence
TBC1D2	Island	0.743066	no_change	silence
TNFRSF1B	Island	0.742513	no_change	silence
UBE2E3	Island	0.742657	no_change	silence
TMEM109	Island	0.741962	Hyper-Methylation	silence
P2RX6	Island	0.741411	no_change	silence
RWDD2A	Island	0.74153	no_change	silence
CIB1	Island	0.740502	Hyper-Methylation	silence
THAP5	Island	0.740669	Hyper-Methylation	silence
RASSF2	Island	0.740167	Hypo-methylated	silence
RINT1	Island	0.739666	Hyper-Methylation	silence
TNIP2	Island	0.739094	no_change	silence
TRAF3IP1	Island	0.739285	no_change	silence
ABTB1	Island	0.738713	no_change	silence
CPSF2	Island	0.737905	no_change	silence
IQGAP2	Island	0.737976	Hyper-Methylation	silence
MPND	Island	0.737881	no_change	silence
STX12	Island	0.737953	no_change	silence
C19orf44	Island	0.73497	Hyper-Methylation	silence
FSTL3	Island	0.735395	no_change	silence
GPR180	Island	0.735914	Hyper-Methylation	silence
LIN54	Island	0.734663	Hyper-Methylation	silence
MAN1A2	Island	0.735182	no_change	silence
NDUFB5	Island	0.735962	no_change	silence
PHF12	Island	0.734734	Hyper-Methylation	silence
PRCC	Island	0.736482	no_change	silence
PRKCE	Island	0.736932	no_change	silence
SEC61A2	Island	0.734828	Hyper-Methylation	silence
SMARCD2	Island	0.736743	Hyper-Methylation	silence
TACC3	Island	0.73464	no_change	silence
USP6NL	Island	0.736009	Hyper-Methylation	silence
ZNF793	Island	0.735064	no_change	silence
ARV1	Island	0.733862	no_change	silence
CCDC124	Island	0.733439	no_change	silence
ETV3	Island	0.732336	no_change	silence
DMXL1	Island	0.730347	no_change	silence
FOXK1	Island	0.730347	Hypo-methylated	silence
ZKSCAN1	Island	0.73051	Hyper-Methylation	silence
ANGEL1	Island	0.729298	no_change	silence
ISCU	Island	0.729647	no_change	silence
TGDS	Island	0.729275	no_change	silence
RNF122	Island	0.728763	Hyper-Methylation	silence
A1BG	Island	0.727207	Hyper-Methylation	silence
ABAT	Island	0.727671	Hypo-methylated	silence
DCAF5	Island	0.727416	no_change	silence
NFYA	Island	0.7273	Hyper-Methylation	silence
OSBPL8	Island	0.728066	Hyper-Methylation	silence
PEX10	Island	0.727068	no_change	silence
PIKFYVE	Island	0.726651	no_change	silence
PPP1CB	Island	0.726675	no_change	silence
ISM1	Island	0.726096	no_change	silence
IER3IP1	Island	0.725796	no_change	silence
IFT74	Island	0.725473	no_change	silence
TTC8	Island	0.725127	no_change	silence
RILPL1	Island	0.724827	no_change	silence
RBM45	Island	0.724136	Hyper-Methylation	silence
FIGNL1	Island	0.723515	Hyper-Methylation	silence
MST1R	Island	0.723653	Hypo-methylated	silence
GRAMD1C	Island	0.722895	Hyper-Methylation	silence
APH1B	Island	0.722482	Hyper-Methylation	silence
ZNF140	Island	0.722345	Hyper-Methylation	silence
IL6R	Island	0.72207	no_change	silence
BRMS1	Island	0.721795	no_change	silence
ACACB	Island	0.721498	no_change	silence
PLIN2	Island	0.721361	no_change	silence
VAPA	Island	0.72031	no_change	silence
SMARCA4	Island	0.720037	no_change	silence
STAG1	Island	0.719786	no_change	silence
FBXL12	Island	0.718694	no_change	silence
MGAT2	Island	0.718444	no_change	silence
ID3	Island	0.717106	no_change	silence
LSM14B	Island	0.717219	no_change	silence
FAM160B2	Island	0.716654	no_change	silence
VPS18	Island	0.716586	no_change	silence
IKZF1	Island	0.716134	Hyper-Methylation	silence
ZNF287	Island	0.715614	no_change	silence
GMCL1	Island	0.71442	Hyper-Methylation	silence
SEMA4B	Island	0.714443	Hyper-Methylation	silence
GRPEL2	Island	0.713791	no_change	silence
ANKAR	Island	0.712826	no_change	silence
DPY19L4	Island	0.713095	Hyper-Methylation	silence
GTF2A2	Island	0.712691	Hyper-Methylation	silence
PAIP2B	Island	0.712646	no_change	silence
MOCS2	Island	0.712288	Hyper-Methylation	silence
HIPK3	Island	0.711058	Hyper-Methylation	silence
CISD1	Island	0.710723	Hyper-Methylation	silence
PLEKHG2	Island	0.710545	no_change	silence
TMEM131	Island	0.710389	no_change	silence
ICAM1	Island	0.710054	Hyper-Methylation	silence
CLCN2	Island	0.70912	no_change	silence
MTMR2	Island	0.708809	Hyper-Methylation	silence
PANK4	Island	0.709209	Hyper-Methylation	silence
RSBN1L	Island	0.708764	no_change	silence
SEMA4F	Island	0.707943	no_change	silence
ACBD3	Island	0.704169	no_change	silence
ATP6V0B	Island	0.703642	Hyper-Methylation	silence
BIRC3	Island	0.705402	no_change	silence
C18orf54	Island	0.703094	no_change	silence
CCDC88B	Island	0.704411	no_change	silence
DCTN2	Island	0.705843	Hyper-Methylation	silence
EGR1	Island	0.707013	Hyper-Methylation	silence
FH	Island	0.706505	Hyper-Methylation	silence
GATAD1	Island	0.703401	no_change	silence
GEMIN7	Island	0.705137	Hyper-Methylation	silence
GFOD1	Island	0.704807	Hypo-methylated	silence
GLCCI1	Island	0.703094	no_change	silence
IFT81	Island	0.70624	Hyper-Methylation	silence
KRI1	Island	0.706859	Hyper-Methylation	silence
LYRM7	Island	0.705071	no_change	silence
MAP1LC3B	Island	0.706726	no_change	silence
MDH1	Island	0.703072	no_change	silence
MSRA	Island	0.703488	no_change	silence
NUDC	Island	0.704411	Hyper-Methylation	silence
PHF19	Island	0.705688	Hypo-methylated	silence
ZNF33A	Island	0.703927	no_change	silence
RRAGA	Island	0.702349	no_change	silence
CCS	Island	0.701955	no_change	silence
EPC2	Island	0.701649	Hyper-Methylation	silence
HERC5	Island	0.701278	no_change	silence
SSH1	Island	0.701256	no_change	silence
SUMO3	Island	0.70082	Hypo-methylated	silence
ANAPC2	Island	0.700035	no_change	silence
FAM50B	Island	0.700188	no_change	silence
CHAF1B	Island	0.699644	no_change	silence
FAM160B1	Island	0.699491	no_change	silence
RAP1GDS1	Island	0.699209	no_change	silence
ACBD5	Island	0.698775	Hyper-Methylation	silence
ZDHHC24	Island	0.698775	no_change	silence
ACER3	Island	0.697474	Hyper-Methylation	silence
APPL1	Island	0.697561	Hyper-Methylation	silence
HNRNPH3	Island	0.697042	Hyper-Methylation	silence
POLR3K	Island	0.697128	no_change	silence
RCBTB2	Island	0.696847	no_change	silence
SEC16A	Island	0.696998	Hyper-Methylation	silence
ZNF598	Island	0.696545	no_change	silence
SLFN5	Island	0.695811	Hyper-Methylation	silence
NIPBL	Island	0.695596	no_change	silence
TMEM175	Island	0.695186	Hypo-methylated	silence
ZNF546	Island	0.695036	Hyper-Methylation	silence
AHI1	Island	0.69467	no_change	silence
ATL3	Island	0.694412	Hyper-Methylation	silence
C17orf80	Island	0.692333	no_change	silence
CALM1	Island	0.692953	no_change	silence
HAUS8	Island	0.692996	no_change	silence
KIAA1324	Island	0.693961	no_change	silence
NDUFB4	Island	0.692461	Hyper-Methylation	silence
RCOR3	Island	0.693811	no_change	silence
RNPS1	Island	0.69259	no_change	silence
TADA1	Island	0.693211	no_change	silence
TMC4	Island	0.692311	Hypo-methylated	silence
VDAC1	Island	0.692311	Hypo-methylated	silence
NDUFS6	Island	0.69167	no_change	silence
[truncated: 11,283 more rows]

## Sheet: File.7
gene	logFC	adj.P.Val
TSTD1	-3.53729	1.13e-13
SLFN13	-3.5014	0.000127331
CDKN2C	-2.43434	3.61e-09
FAM161A	-1.9992	6.5e-09
HSPA2	-1.96235	0.00672186
MNS1	-1.95841	3.44e-07
APOLD1	-1.94921	2.89e-05
NFKBIZ	-1.787	0.000248083
GRAMD3	-1.72977	0.0407893
SPTBN5	-1.70137	0.116341
SVIP	-1.53327	0.0112719
TUFT1	-1.52984	9.25e-07
TMEM107	-1.46711	3.6e-06
FUZ	-1.46694	7.04e-06
HYI	-1.40223	2.01e-05
ZNF487	-1.37813	0.00112008
EED	-1.37334	8e-07
VRK2	-1.37035	1.06e-05
MT2A	-1.36064	0.0332933
KAT2B	-1.35792	2.09e-06
EFEMP2	-1.35034	0.00138788
SLC17A5	-1.28647	0.00145025
ADD3	-1.24595	1.02e-07
NUCB2	-1.23603	2.45e-08
KATNAL1	-1.21921	6.29e-08
TRIM26	-1.19094	0.000314685
DCK	-1.16376	1.05e-06
ENPP4	-1.15583	0.00231031
CNNM4	-1.09875	0.079697
LRRCC1	-1.08729	0.00340835
MT1X	-1.08576	0.0842555
TRIM68	-1.07906	3.07e-05
RGL2	-1.0444	0.00123906
NEK7	-1.03576	5.41e-05
NAGA	-1.00908	2.18e-05
ZDBF2	-1.00715	0.00203126
C6orf136	-1.00678	0.00389796
UGP2	-0.996582	7.87e-05
ZFYVE19	-0.990733	0.00398323
PITPNM1	-0.969773	0.000746395
ILK	-0.966939	1.9e-05
ANKRD49	-0.952995	7.86e-06
TMEM220	-0.922351	0.0122048
CCDC84	-0.921197	0.000315639
NAGK	-0.909526	0.00065491
PSIP1	-0.888293	9.67e-06
FAM98C	-0.869994	0.0019732
NQO2	-0.857118	0.0403132
PARP4	-0.839873	0.00236738
KIAA0895	-0.832374	0.00944984
RBM4B	-0.828614	9.39e-07
ABCA7	-0.816105	0.15811
S100PBP	-0.810797	0.000309653
PMM1	-0.803496	0.000329863
RASA2	-0.786252	0.000515531
PCM1	-0.78602	0.000134941
FER	-0.776915	1.39e-05
HCFC2	-0.773452	0.000136993
B3GALT4	-0.771348	0.00182379
GORAB	-0.756679	0.000332001
MPPE1	-0.743246	0.00200195
SLC41A1	-0.728902	0.000337919
KIFAP3	-0.700105	0.00530195
FICD	-0.697638	0.00194204
CNP	-0.690809	9.91e-05
USP12	-0.641893	0.000522005
FAM160A2	-0.641058	4.79e-05
DOCK8	-0.629577	0.414239
CDKN1B	-0.62411	0.00375221
C1orf220	-0.612613	0.0225772
HMGN1	-0.603901	0.000106132
TESK1	-0.600884	6.49e-05
KIAA0355	-0.576754	0.00300899
RAD54B	-0.559697	0.0237256
RBM23	-0.55493	0.000461312
MED19	-0.522368	0.000123828
HERPUD2	-0.497377	0.0389087
RSBN1	-0.43871	0.0100057
TMEM41B	-0.40711	0.0130721

## Sheet: File.8
Gene	logFC(cluster3_vs._cluster2)	adj.P.Val (cluster3_vs_cluster2)	logFC(cluster3_vs._cluster1)	adj.P.Val (cluster3_vs_cluster1)	logFC(cluster2_vs._cluster1)	adj.P.Val (cluster2_vs_cluster1)	log(cluster3_vs_cluster2)	log(cluster3_vs_cluster1)	log(cluster2_vs_cluster1)	MYCN_specific
TSTD1	-3.47273	5.82e-13	-3.6578	5.72e-13	-0.185073	0.459414	12.2347	12.2426	0.337795	24.1395
CDKN2C	-2.4846	2.71e-09	-2.34052	7.08e-08	0.144073	0.56528	8.56661	7.14994	0.247736	15.4688
FAM161A	-2.10732	6.92e-10	-1.79738	1.75e-07	0.30994	0.0766527	9.16	6.75701	1.11547	14.8015
ZFYVE19	-1.24256	2.69e-06	-0.520655	0.0650322	0.721906	3.84e-06	5.5705	1.18687	5.41529	1.34208
ZDBF2	-1.17288	6.44e-05	-0.697787	0.0281637	0.475096	0.00517833	4.19131	1.55031	2.28581	3.45581
NUCB2	-1.26649	1.88e-08	-1.17919	4.52e-07	0.0873019	0.525873	7.7265	6.34528	0.279119	13.7927
PARP4	-1.01857	9.01e-06	-0.506309	0.0388883	0.51226	0.000113177	5.04524	1.41018	3.94624	2.50918
KATNAL1	-1.26216	3.01e-08	-1.13903	1.37e-06	0.123138	0.356557	7.52158	5.86383	0.447871	12.9375
KAT2B	-1.48775	4.38e-08	-1.11557	4.25e-05	0.372178	0.0100897	7.35816	4.37132	1.99612	9.73336
GRAMD3	-2.47342	1.97e-07	-0.341635	0.589531	2.13179	2.04e-10	6.70634	0.229494	9.69113	-2.7553
ZNF487	-1.53697	0.00013048	-1.08164	0.0125667	0.455333	0.0568942	3.88446	1.90078	1.24493	4.5403
KIAA0895	-1.03122	9.19e-05	-0.461187	0.127099	0.570037	0.000248896	4.03667	0.895857	3.60398	1.32855
ADD3	-1.31934	1.46e-08	-1.10895	2.57e-06	0.210393	0.0943068	7.8358	5.59053	1.02546	12.4009
MNS1	-1.94566	6.05e-07	-1.9822	1.73e-06	-0.0365481	0.902584	6.21792	5.76089	0.0445124	11.9343
TUFT1	-1.51925	1.46e-06	-1.54961	4.29e-06	-0.0303608	0.901481	5.83614	5.36781	0.0450433	11.1589
RBM4B	-0.827488	1.37e-06	-0.830716	5.23e-06	-0.00322823	0.981378	5.86296	5.28169	0.0081635	11.1365
EED	-1.40014	7.6e-07	-1.3233	8.34e-06	0.0768441	0.690565	6.11943	5.07905	0.160795	11.0377
NFKBIZ	-2.10786	3.57e-07	-1.18804	0.00406194	0.919824	6.96e-05	6.44769	2.39127	4.15757	4.68138
DCK	-1.22621	2.66e-07	-1.04718	1.98e-05	0.179023	0.191004	6.57455	4.70363	0.718957	10.5592
EFEMP2	-1.54168	7.61e-05	-0.993182	0.0182801	0.548493	0.0158831	4.11887	1.73802	1.79907	4.05783
SPTBN5	-2.59657	9.64e-06	-0.0303328	0.979394	2.56623	5.28e-10	5.01579	0.00904258	9.27766	-4.25283
FUZ	-1.4854	7.37e-06	-1.43247	4.92e-05	0.0529255	0.833912	5.13252	4.30792	0.0788798	9.36157
TRIM68	-1.18281	2.28e-06	-0.885392	0.000588753	0.297417	0.0349939	5.64228	3.23007	1.45601	7.41634
ANKRD49	-0.961791	8.65e-06	-0.936577	4.92e-05	0.0252138	0.881573	5.06302	4.30792	0.0547416	9.3162
SLC17A5	-1.52707	1.16e-05	-0.837347	0.0234997	0.689726	0.000562574	4.93692	1.62894	3.24982	3.31604
PSIP1	-0.888871	1.21e-05	-0.887215	4.8e-05	0.0016559	0.991345	4.91651	4.31914	0.00377504	9.23187
TMEM41B	-0.500039	0.00032853	-0.233643	0.150409	0.266395	0.00113891	3.48343	0.822727	2.94351	1.36264
FER	-0.778025	1.7e-05	-0.774842	6.8e-05	0.0031823	0.983102	4.77047	4.16728	0.00740158	8.93035
TMEM220	-1.02512	0.00382588	-0.730523	0.0686221	0.294592	0.183696	2.41727	1.16354	0.735899	2.84491
VRK2	-1.44354	3.62e-06	-1.23373	0.000153191	0.209811	0.266256	5.44081	3.81477	0.574701	8.68088
HYI	-1.40925	2.29e-05	-1.38911	9.95e-05	0.0201455	0.940821	4.64025	4.00231	0.026493	8.61606
ILK	-1.03522	3.7e-06	-0.839482	0.000308534	0.195738	0.135378	5.43151	3.5107	0.868451	8.07376
APOLD1	-2.01678	1.78e-05	-1.82307	0.000264713	0.193711	0.539537	4.74895	3.57722	0.267979	8.0582
NAGK	-1.0718	3.58e-06	-0.606613	0.0112496	0.465188	0.000390092	5.44667	1.94886	3.40883	3.9867
NEK7	-1.01875	7.95e-05	-1.06751	0.000139318	-0.0487637	0.805876	4.09945	3.85599	0.093732	7.86171
CNNM4	-1.58149	6.5e-05	-0.197636	0.754399	1.38385	7.69e-08	4.18702	0.122399	7.11421	-2.80479
FAM98C	-0.978523	0.00023089	-0.667407	0.0210906	0.311116	0.0493151	3.63659	1.67591	1.30702	4.00549
HMGN1	-0.672244	5.54e-06	-0.476327	0.0018795	0.195917	0.019559	5.25646	2.72596	1.70865	6.27377
NAGA	-1.08975	3.06e-06	-0.858502	0.000386209	0.23125	0.0857515	5.51427	3.41318	1.06676	7.86069
NQO2	-0.854523	0.039476	-0.861963	0.0617483	-0.0074399	0.983102	1.40367	1.20938	0.00740158	2.60564
TESK1	-0.598012	8.23e-05	-0.606246	0.00022827	-0.00823473	0.948443	4.08436	3.64155	0.022989	7.70292
RAD54B	-0.673409	0.00223427	-0.347433	0.186843	0.325976	0.0123338	2.65086	0.728522	1.9089	1.47048
USP12	-0.718244	4.01e-05	-0.499372	0.00720605	0.218872	0.0320614	4.39714	2.1423	1.49402	5.04542
CNP	-0.661326	0.000177033	-0.745846	0.000108571	-0.0845199	0.474851	3.75195	3.96429	0.323443	7.39279
ENPP4	-1.25152	0.000767943	-0.977206	0.0161866	0.274314	0.243458	3.11467	1.79084	0.613577	4.29194
FAM160A2	-0.683885	1.24e-05	-0.561114	0.000665611	0.122771	0.194104	4.90826	3.17678	0.711965	7.37307
PCM1	-0.76637	0.000213951	-0.822701	0.000252327	-0.0563307	0.710238	3.66968	3.59804	0.148596	7.11913
HCFC2	-0.738138	0.000255182	-0.839371	0.000139318	-0.101233	0.452308	3.59315	3.85599	0.344566	7.10458
UGP2	-1.083	1.1e-05	-0.835263	0.00121932	0.24774	0.086476	4.95808	2.91388	1.0631	6.80886
SLFN13	-3.78446	2.43e-05	-2.97303	0.00170199	0.811429	0.131261	4.61415	2.76904	0.881865	6.50133
TRIM26	-1.13852	0.000535152	-1.28879	0.000320909	-0.150273	0.50177	3.27152	3.49362	0.299495	6.46565
KIAA0355	-0.678723	8.14e-05	-0.386412	0.0411418	0.292312	0.00353625	4.0893	1.38572	2.45146	3.02356
GORAB	-0.735812	0.000501714	-0.795631	0.000525997	-0.059819	0.699453	3.29954	3.27902	0.155241	6.42332
PMM1	-0.81237	0.000318408	-0.786933	0.00124064	0.0254369	0.889958	3.49702	2.90635	0.0506304	6.35274
RBM23	-0.558673	0.000476246	-0.547943	0.00151934	0.0107298	0.935428	3.32217	2.81835	0.0289896	6.11152
RASA2	-0.794335	0.000504425	-0.771164	0.00177686	0.0231709	0.901809	3.2972	2.75035	0.0448856	6.00267
MPPE1	-0.901991	5.46e-06	-0.446921	0.0331869	0.45507	7.16e-05	5.26254	1.47903	4.14493	2.59664
KIFAP3	-0.813602	0.000388724	-0.488243	0.0567657	0.325359	0.0160785	3.41036	1.24591	1.79375	2.86252
MED19	-0.576012	1.09e-05	-0.422232	0.00204088	0.15378	0.0420724	4.96199	2.69018	1.376	6.27617
B3GALT4	-0.835753	0.000564439	-0.651124	0.0135434	0.184629	0.224617	3.24838	1.86827	0.648557	4.4681
DOCK8	-1.14162	0.00784089	0.326233	0.605838	1.46785	1.71e-07	2.10563	0.217643	6.76741	-4.44413
S100PBP	-0.920287	9.36e-06	-0.606415	0.00511173	0.313872	0.00778369	5.02854	2.29143	2.10881	5.21116
RSBN1	-0.433764	0.0109428	-0.447942	0.0165622	-0.014178	0.921233	1.96087	1.78088	0.0356306	3.70612
HERPUD2	-0.576472	0.0101226	-0.349732	0.193406	0.22674	0.0978102	1.99471	0.71353	1.00962	1.69862
C1orf220	-0.639679	0.0162136	-0.56209	0.0596121	0.07759	0.690606	1.79012	1.22467	0.160769	2.85402
LRRCC1	-1.19827	0.000846442	-0.880106	0.0257092	0.318169	0.151135	3.0724	1.58991	0.820635	3.84168
SLC41A1	-0.776321	0.000116817	-0.640385	0.00298202	0.135935	0.287495	3.9325	2.52549	0.54137	5.91662
PITPNM1	-0.991107	0.000617925	-0.92995	0.00292689	0.0611575	0.783431	3.20906	2.53359	0.105999	5.63666
MT2A	-1.71987	0.00117448	-0.690064	0.299594	1.02981	0.00101902	2.93015	0.523467	2.99182	0.461804
SVIP	-1.71941	0.00297154	-1.18579	0.0701989	0.533622	0.135156	2.52702	1.15367	0.869163	2.81152
HSPA2	-2.09927	0.00326564	-1.70678	0.0307237	0.392492	0.408956	2.48603	1.51253	0.388323	3.61023
ABCA7	-1.20706	0.00185165	-0.0863261	0.90589	1.12073	3.63e-06	2.73244	0.0429246	5.44005	-2.66468
TMEM107	-1.59578	1.88e-07	-1.22691	7.5e-05	0.368865	0.0269671	6.72592	4.125	1.56917	9.28175
CCDC84	-1.01687	3.38e-05	-0.742613	0.0042083	0.274255	0.05736	4.47085	2.37589	1.24139	5.60536
FICD	-0.765142	0.000455516	-0.57163	0.0162499	0.193512	0.14999	3.3415	1.78915	0.823938	4.30671
MT1X	-1.43604	0.00400711	-0.431902	0.54154	1.00414	0.000728388	2.39717	0.26637	3.13764	-0.474098
RGL2	-1.04132	0.00136209	-1.05014	0.00286004	-0.00882567	0.975287	2.8658	2.54363	0.0108675	5.39856
CDKN1B	-0.596049	0.00550868	-0.67649	0.00364429	-0.0804409	0.595539	2.25895	2.43839	0.22509	4.47225
C6orf136	-0.942089	0.00629353	-1.12753	0.00261764	-0.185445	0.420816	2.20111	2.58209	0.375908	4.40729

## Sheet: File.9
Gene	logFC(MYCN_vs._cluster2)	adj.P.Val (MYCN_vs_cluster2)	logFC(MYCN_vs._cluster1)	adj.P.Val (MYCN_vs_cluster1)	logFC(cluster2_vs._cluster1)	adj.P.Val (cluster2_vs_cluster1)	log10(MYCN_vs_cluster2)	log10(MYCN_vs_cluster1)	log10(cluster2_vs_cluster1)	MYCN_specificity sig
TSTD1	-3.47273	5.82e-13	-3.6578	5.72e-13	-0.185073	0.459414	12.2347	12.2426	0.337795	11.9009
CDKN2C	-2.4846	2.71e-09	-2.34052	7.08e-08	0.144073	0.56528	8.56661	7.14994	0.247736	7.61054
NUCB2	-1.26649	1.88e-08	-1.17919	4.52e-07	0.0873019	0.525873	7.7265	6.34528	0.279119	6.75677
KATNAL1	-1.26216	3.01e-08	-1.13903	1.37e-06	0.123138	0.356557	7.52158	5.86383	0.447871	6.24483
MNS1	-1.94566	6.05e-07	-1.9822	1.73e-06	-0.0365481	0.902584	6.21792	5.76089	0.0445124	5.94489
TUFT1	-1.51925	1.46e-06	-1.54961	4.29e-06	-0.0303608	0.901481	5.83614	5.36781	0.0450433	5.55693
RBM4B	-0.827488	1.37e-06	-0.830716	5.23e-06	-0.00322823	0.981378	5.86296	5.28169	0.0081635	5.56416
EED	-1.40014	7.6e-07	-1.3233	8.34e-06	0.0768441	0.690565	6.11943	5.07905	0.160795	5.43844
DCK	-1.22621	2.66e-07	-1.04718	1.98e-05	0.179023	0.191004	6.57455	4.70363	0.718957	4.92013
FUZ	-1.4854	7.37e-06	-1.43247	4.92e-05	0.0529255	0.833912	5.13252	4.30792	0.0788798	4.64134
ANKRD49	-0.961791	8.65e-06	-0.936577	4.92e-05	0.0252138	0.881573	5.06302	4.30792	0.0547416	4.63073
PSIP1	-0.888871	1.21e-05	-0.887215	4.8e-05	0.0016559	0.991345	4.91651	4.31914	0.00377504	4.61405
FER	-0.778025	1.7e-05	-0.774842	6.8e-05	0.0031823	0.983102	4.77047	4.16728	0.00740158	4.46147
VRK2	-1.44354	3.62e-06	-1.23373	0.000153191	0.209811	0.266256	5.44081	3.81477	0.574701	4.05309
HYI	-1.40925	2.29e-05	-1.38911	9.95e-05	0.0201455	0.940821	4.64025	4.00231	0.026493	4.29478
ILK	-1.03522	3.7e-06	-0.839482	0.000308534	0.195738	0.135378	5.43151	3.5107	0.868451	3.60265
APOLD1	-2.01678	1.78e-05	-1.82307	0.000264713	0.193711	0.539537	4.74895	3.57722	0.267979	3.89511
NEK7	-1.01875	7.95e-05	-1.06751	0.000139318	-0.0487637	0.805876	4.09945	3.85599	0.093732	3.88399
TESK1	-0.598012	8.23e-05	-0.606246	0.00022827	-0.00823473	0.948443	4.08436	3.64155	0.022989	3.83997
CNP	-0.661326	0.000177033	-0.745846	0.000108571	-0.0845199	0.474851	3.75195	3.96429	0.323443	3.53467
FAM160A2	-0.683885	1.24e-05	-0.561114	0.000665611	0.122771	0.194104	4.90826	3.17678	0.711965	3.33055
PCM1	-0.76637	0.000213951	-0.822701	0.000252327	-0.0563307	0.710238	3.66968	3.59804	0.148596	3.48526
HCFC2	-0.738138	0.000255182	-0.839371	0.000139318	-0.101233	0.452308	3.59315	3.85599	0.344566	3.38001
SLFN13	-3.78446	2.43e-05	-2.97303	0.00170199	0.811429	0.131261	4.61415	2.76904	0.881865	2.80973
TRIM26	-1.13852	0.000535152	-1.28879	0.000320909	-0.150273	0.50177	3.27152	3.49362	0.299495	3.08308
GORAB	-0.735812	0.000501714	-0.795631	0.000525997	-0.059819	0.699453	3.29954	3.27902	0.155241	3.13404
PMM1	-0.81237	0.000318408	-0.786933	0.00124064	0.0254369	0.889958	3.49702	2.90635	0.0506304	3.15105
RBM23	-0.558673	0.000476246	-0.547943	0.00151934	0.0107298	0.935428	3.32217	2.81835	0.0289896	3.04127
RASA2	-0.794335	0.000504425	-0.771164	0.00177686	0.0231709	0.901809	3.2972	2.75035	0.0448856	2.97889
SLC41A1	-0.776321	0.000116817	-0.640385	0.00298202	0.135935	0.287495	3.9325	2.52549	0.54137	2.68762
PITPNM1	-0.991107	0.000617925	-0.92995	0.00292689	0.0611575	0.783431	3.20906	2.53359	0.105999	2.76533
RGL2	-1.04132	0.00136209	-1.05014	0.00286004	-0.00882567	0.975287	2.8658	2.54363	0.0108675	2.69384
CDKN1B	-0.596049	0.00550868	-0.67649	0.00364429	-0.0804409	0.595539	2.25895	2.43839	0.22509	2.12358
B3GALT4	-0.835753	0.000564439	-0.651124	0.0135434	0.184629	0.224617	3.24838	1.86827	0.648557	1.90977
C6orf136	-0.942089	0.00629353	-1.12753	0.00261764	-0.185445	0.420816	2.20111	2.58209	0.375908	2.01569
FICD	-0.765142	0.000455516	-0.57163	0.0162499	0.193512	0.14999	3.3415	1.78915	0.823938	1.74138
ENPP4	-1.25152	0.000767943	-0.977206	0.0161866	0.274314	0.243458	3.11467	1.79084	0.613577	1.83918
LRRCC1	-1.19827	0.000846442	-0.880106	0.0257092	0.318169	0.151135	3.0724	1.58991	0.820635	1.51052
RSBN1	-0.433764	0.0109428	-0.447942	0.0165622	-0.014178	0.921233	1.96087	1.78088	0.0356306	1.83525
HSPA2	-2.09927	0.00326564	-1.70678	0.0307237	0.392492	0.408956	2.48603	1.51253	0.388323	1.61096

## Sheet: File.10
Gene	logFC	AveExpr	t	P.Value	adj.P.Val	B
HCFC2	-0.661968	7.09309	-4.61936	1.44217e-05	0.000386831	2.90741
PMM1	-0.560665	7.53486	-4.16387	7.27003e-05	0.00141506	1.28626
TSTD1	-1.5167	7.26358	-4.10095	9.14268e-05	0.00169392	1.07135
C6orf136	-0.539115	7.16815	-4.11248	9.26243e-05	0.00169812	1.11302
RGL2	-0.335959	8.32094	-3.84393	0.000228133	0.00349977	0.216876
HYI	-0.321314	6.69765	-3.5818	0.00064518	0.00760279	-0.604982
CDKN2C	-0.818877	8.3601	-3.5551	0.0010432	0.0104924	-0.655962
PITPNM1	-0.372315	6.69864	-3.20333	0.00189129	0.0179775	-1.73558
LRRCC1	-0.520445	5.04626	-3.05541	0.00297355	0.0253317	-2.14728
KATNAL1	-0.799378	7.06522	-6.50151	0.00588396	0.0342568	12.3982
TUFT1	-0.457643	7.2934	-2.76422	0.00694762	0.046937	-2.91136
EED	0.490508	6.46209	2.80517	0.0114943	0.0600763	-2.72663
B3GALT4	-0.230167	4.77967	-2.9678	0.0133553	0.0633306	-2.20053
DCK	-0.317271	8.98356	-2.57847	0.0115831	0.0677116	-3.36527
FUZ	0.222091	6.84223	2.52477	0.0133671	0.0748246	-3.49144
[truncated: 25 more rows]
